# Supplementary material for: Perineural invasion in pancreatic cancer: proteomic analysis and in vitro modelling
Source: Mol Oncol. 2019 Mar 5;13(5):1075–91. doi: 10.1002/1878-0261.12463 (PMC6487729; doi:10.1002/1878-0261.12463)
Supplement: Supplementary file 6 — Table S1. Clinical details of PDAC cases used for laser microdissection (highlighted in light green) and proteomics analysis. TNM: tumor size, lymph node, distant metastases. UICC: Union for International Cancer Control. [file MOL2-13-1075-s006.xlsx]

## Sheet: Tabelle1
	Table S1. Clinicopathological information on pancreatic cancer cases used for microdissection (highlighted in light green) and immunohistochemical analysis
	Sample	Gender	Age	T*	N	M	Grade	UICC
	PDAC 1	F	70	3	1	0	2	IIb
	PDAC 2	M	66	3	1	0	3	Iib
	PDAC 3	F	67	2	1	0	2	Iib
	PDAC 4	M	74	4	1	0	2	III
	PDAC 5	M	44	3	1	0	2	Iib
	PDAC 6	M	65	3	3	0	2	IIb
	PDAC 7	F	73	3	3	0	3	IIb
	PDAC 8	F	70	3	3	0	2	IIb
	PDAC 9	M	59	3	3	0	3	IIb
	PDAC 10	M	72	3	3	0	2	IIb
	PDAC 11	M	56	3	3	0	3	IIb
	PDAC 12	M	46	3	3	0	2	IIb
	PDAC 13	F	80	3	1	0	2	IIb
	PDAC 14	F	65	3	3	0	2	IIb
	PDAC 15	M	64	3	1a	0	2	IIb
	PDAC 16	M	61	3	3	0	x	IIb
	PDAC 17	F	59	3	3	0	2	IIb
	PDAC 18	M	59	3	3	0	2	IIb
	PDAC 19	F	58	3	3	0	3	IIb
	PDAC 20	M	61	3	3	0	2	IIb
	PDAC 21	M	53	3	1b	0	2	IIb
	PDAC 22	F	56	3	0	0	3	IIa
	PDAC 23	M	66	3	3	0	3	IIb
	PDAC 24	M	49	3	3	0	1	IIb
	PDAC 25	F	78	3	1b	0	2	IIb
	PDAC 26	F	67	3	3	0	2	IIb
	PDAC 27	M	60	3	3	0	2	IIb
	PDAC 28	M	56	3	3	0	2	IIb
	PDAC 29	M	67	3	3	0	3	IIb
	PDAC 30	F	56	4	0	0	2	III
	PDAC 31	M	64	3	0	0	3	IIa
	PDAC 32	M	60	3	3	0	2	IIb
	PDAC 33	M	66	3	3	0	2	IIb
	PDAC 34	M	71	3	1b	0	2	IIb
	PDAC 35	F	60	3	3	0	2	IIb
	PDAC 36	M	76	3	0	0	2	IIa
	PDAC 37	F	68	3	0	0	2	IIa
	PDAC 38	M	50	3	1	0	3	IIb
	PDAC 39	M	75	3	3	0	3	IIb
	PDAC 40	F	72	3	3	0	3	IIb
	PDAC 41	M	57	2	1b	0	2	IIb
	PDAC 42	M	74	3	0	0	2	IIa
	PDAC 43	F	52	3	0	0	2	IIa
	PDAC 44	F	54	3	0	0	3	IIa
	PDAC 45	F	67	3	3	0	2	IIb
	PDAC 46	F	55	3	3	0	3	IIb
	PDAC 47	M	62	3	1a	0	3	IIb
	PDAC 48	F	44	2	0	0	1	Ib
	PDAC 49	M	75	x	x	x	x	x
	PDAC 50	F	75	3	1b	0	2	IIb
	x=missing data
	*TNM 6th edition
