# Supplementary material for: Perineural invasion in pancreatic cancer: proteomic analysis and in vitro modelling
Source: Mol Oncol. 2019 Mar 5;13(5):1075–91. doi: 10.1002/1878-0261.12463 (PMC6487729; doi:10.1002/1878-0261.12463)
Supplement: Supplementary file 7 — Table S2. List of 1,628 non‐redundant proteins identified in cancer invading the nerves (PNI 1‐5) and non‐invading cancer (non‐PNI 1‐5). [file MOL2-13-1075-s007.xlsx]

## Sheet: Sheet2
Table S2. List of 1,628 non-redundant proteins in cancer invading the nerves (PNI 1-5) and non-invading cancer (non-PNI 1-5)
Protein IDs	Protein names	Gene names	Mol. weight [kDa]	LFQ intensity PNI -1	LFQ intensity PNI -2	LFQ intensity PNI -3	LFQ intensity PNI -4	LFQ intensity PNI -5	LFQ intensity Non PNI -1	LFQ intensity Non PNI -2	LFQ intensity Non PNI -3	LFQ intensity Non PNI -4	LFQ intensity Non PNI -5	p Value	Mean PNI	Mean Non PNI	FC PNI / Non PNI
Q15582	Transforming growth factor-beta-induced protein ig-h3	TGFBI	74.68	38611500	43975000	45508500	46356500	41318500	15210000	20866500	25567500	21728000	11007400	3.46058e-05	43154000	18875880	2.2862
P35749	Myosin-11	MYH11	227.34	9664000	47521000	20547000	12072600	20264500	168830000	165745000	217785000	36276500	116005000	0.00537969	22013820	140928300	0.156206
P60660	Myosin light polypeptide 6	MYL6	16.93	204675000	184970000	169650000	166800000	186260000	229750000	233975000	271605000	195570000	260035000	0.00565108	182471000	238187000	0.766083
P56537	Eukaryotic translation initiation factor 6	EIF6	26.599	0	0	3366050	0	3867950	7900800	7350650	6448650	2399500	8215050	0.00671814	1446800	6462930	0.223861
P09525	Annexin A4	ANXA4	35.882	766625000	559005000	671930000	767580000	510330000	1169650000	1210300000	757525000	879465000	1116550000	0.0068811	655094000	1026698000	0.638059
O15144	Actin-related protein 2/3 complex subunit 2	ARPC2	34.333	60361000	54381000	50295500	41447500	49989000	66873500	60305500	61904000	61269500	70920500	0.00796637	51294800	64254600	0.798305
P45880	Voltage-dependent anion-selective channel protein 2	VDAC2	31.566	23664000	19702000	19710500	20960000	21792500	24609500	37017000	25172000	31778000	37842000	0.00830662	21165800	31283700	0.676576
O15143	Actin-related protein 2/3 complex subunit 1B	ARPC1B	40.949	4295600	7526500	7092800	6873800	9367850	11005100	10255650	8873350	12352300	14838000	0.00919825	7031310	11464880	0.613291
O43396	Thioredoxin-like protein 1	TXNL1	32.251	2747300	1551700	0	1499450	2523250	2886900	4407250	3441200	2935850	4828400	0.0115568	1664340	3699920	0.449831
P21291	Cysteine and glycine-rich protein 1	CSRP1	20.567	18210000	15267000	12502000	13903500	17220500	22014500	22322500	25614500	15469000	25743500	0.0128787	15420600	22232800	0.693597
Q13232	Nucleoside diphosphate kinase 3	NME3	19.015	3207000	4883250	2441450	3461550	3258650	6761050	3438550	6109400	8348600	6440250	0.0142985	3450380	6219570	0.554762
P07942	Laminin subunit beta-1	LAMB1	198.04	50267000	41056500	22699500	18560000	16785500	16417000	10947000	6260000	0	3611900	0.0149721	29873700	7447180	4.01141
Q16363	Laminin subunit alpha-4	LAMA4	202.52	26326000	14177000	6622900	13770500	5628450	5187000	3901300	0	0	0	0.0179409	13304970	1817660	7.31983
P26368	Splicing factor U2AF 65 kDa subunit	U2AF2	53.5	15017500	11429500	13955000	14964500	12175000	9329250	9638850	10325400	12190500	12163500	0.019503	13508300	10729500	1.25899
O75436	Vacuolar protein sorting-associated protein 26A	VPS26A	38.169	3511550	6557100	6838200	8332600	7171700	8604500	17256950	14916750	8055550	11173000	0.0225985	6482230	12001350	0.540125
P14543	Nidogen-1	NID1	136.38	12804500	15138000	15785400	7559450	6661350	12949500	0	0	0	0	0.023132	11589740	2589900	4.47498
Q9H0E2	Toll-interacting protein	TOLLIP	30.281	3780650	5502850	7115150	7128200	5736400	7018900	8311700	7712250	9222250	7144650	0.0253411	5852650	7881950	0.742538
P21333	Filamin-A	FLNA	280.74	431360000	446905000	249250000	349985000	270185000	464020000	485470000	576460000	484690000	399225000	0.0276974	349537000	481973000	0.725221
O14880	Microsomal glutathione S-transferase 3	MGST3	16.516	9951750	5192400	2285050	4749650	5881000	10551500	14163500	8959100	6594750	11458900	0.0282519	5611970	10345550	0.542453
P62269	40S ribosomal protein S18	RPS18	17.718	59747500	89083000	93755000	78579000	78293500	58954500	45716000	73459000	65764500	56425000	0.0292201	79891600	60063800	1.33011
O94973	AP-2 complex subunit alpha-2	AP2A2	103.96	1483100	3178050	1624000	2521700	1130600	1539550	1554350	0	0	0	0.0333931	1987490	618780	3.21195
P62899	60S ribosomal protein L31	RPL31	14.463	25678500	27099000	28695500	36404500	26190500	18010000	25050000	22884500	26172000	14302900	0.0353435	28813600	21283880	1.35378
P11047	Laminin subunit gamma-1	LAMC1	177.6	71735500	51474000	43223000	25141500	18245000	36271000	16971500	2017350	3712950	6514100	0.0359654	41963800	13097380	3.20398
P09493	Tropomyosin alpha-1 chain	TPM1	32.708	0	13672500	11268550	10424500	2202400	10760550	15416000	26990500	14762000	34049000	0.0360525	7513590	20395610	0.368393
Q9UJU6	Drebrin-like protein	DBNL	48.207	17432500	15866000	14974500	11912500	12982000	17815500	20568000	21267000	13841000	19993000	0.0409513	14633500	18696900	0.78267
Q01995	Transgelin	TAGLN	22.611	83464500	134595000	53776000	105435000	84521000	126505000	167595000	239195000	172185000	93914500	0.0417577	92358300	159878900	0.577677
Q6PCB0	von Willebrand factor A domain-containing protein 1	VWA1	46.804	6562000	0	8487250	1919700	1983050	0	0	0	0	0	0.0447864	3790400	0	#DIV/0!
P40222	Alpha-taxilin	TXLNA	61.89	0	1584350	1969900	1901150	3230650	0	0	0	1537250	0	0.044837	1737210	307450	5.65038
Q13509	Tubulin beta-3 chain	TUBB3	50.432	81787000	86228000	98477000	37795000	74809000	36973000	64079000	49875000	44719000	51954000	0.0466078	75819200	49520000	1.53108
P23142	Fibulin-1	FBLN1	77.213	10029500	6099850	2274400	3854100	4757150	13025000	6819300	17868000	7017200	24848000	0.0486281	5403000	13915500	0.388272
P49721	Proteasome subunit beta type-2	PSMB2	22.836	29471500	28899500	24026000	37007500	23547000	18679500	27198000	20961500	22194500	21319500	0.0487189	28590300	22070600	1.2954
P30042	ES1 protein homolog, mitochondrial	C21orf33	28.17	0	0	0	0	0	647800	0	0	431100	770300	0.0500879	0	369840	0
Q9UN86	Ras GTPase-activating protein-binding protein 2	G3BP2	54.12	0	0	5422450	2777400	4589650	0	0	0	0	0	0.0531588	2557900	0	#DIV/0!
Q9NX63	Coiled-coil-helix-coiled-coil-helix domain-containing protein 3, mitochondrial	CHCHD3	26.152	9717000	9383650	11637500	11298500	9935750	13589000	10546500	10573350	13184000	13940000	0.0536677	10394480	12366570	0.840531
Q9UHD9	Ubiquilin-2	UBQLN2	65.695	0	2400650	1207350	1892800	3725000	958850	0	0	884350	0	0.0552938	1845160	368640	5.00532
Q9Y6Q5	AP-1 complex subunit mu-2	AP1M2	48.108	0	2744350	3345900	1604000	3113300	1691200	5908000	6000200	3856350	4508700	0.0567177	2161510	4392890	0.492047
Q16881	Thioredoxin reductase 1, cytoplasmic	TXNRD1	70.923	5188500	6893050	9366450	2854750	8337100	16046000	10412850	8779100	9890600	7783400	0.0593926	6527970	10582390	0.616871
P23229	Integrin alpha-6;Integrin alpha-6 heavy chain;Integrin alpha-6 light chain	ITGA6	126.63	12893000	15179000	12358500	9559900	4563700	6695100	8127100	8411050	5722250	2704750	0.0600763	10910820	6332050	1.72311
P61160	Actin-related protein 2	ACTR2	44.76	65434000	53205500	50229500	37185500	53327500	64369500	65213500	68918500	54425000	61701000	0.0627649	51876400	62925500	0.82441
P80723	Brain acid soluble protein 1	BASP1	22.693	734600	1994250	0	0	0	2387150	0	3671150	4770050	1680900	0.0633291	545770	2501850	0.218147
O15372	Eukaryotic translation initiation factor 3 subunit H	EIF3H	39.93	0	0	0	0	1667300	1817800	0	1787250	1331900	2169900	0.0634149	333460	1421370	0.234605
P05026	Sodium/potassium-transporting ATPase subunit beta-1	ATP1B1	35.061	22697500	29696500	21017000	10998000	24426500	0	22953500	0	0	20247000	0.0645398	21767100	8640100	2.51931
Q9ULA0	Aspartyl aminopeptidase	DNPEP	52.428	12580000	9912450	12342000	9560000	10396500	11772000	12762500	12406000	11843500	14326500	0.0658349	10958190	12622100	0.868175
Q9BV36	Melanophilin	MLPH	65.948	3886350	6119100	11114000	2696400	2367650	13070000	6735200	14827000	5949850	10759750	0.0660143	5236700	10268360	0.509984
Q9Y4W6	AFG3-like protein 2	AFG3L2	88.583	2080600	4180750	0	0	5221500	5728850	11117000	2826950	3527700	7718900	0.0679396	2296570	6183880	0.37138
Q14112	Nidogen-2	NID2	151.25	59922500	32093500	8731550	15070000	12197000	13741500	9947150	0	0	0	0.0687327	25602910	4737730	5.40405
Q8NFU3	Thiosulfate sulfurtransferase/rhodanese-like domain-containing protein 1	TSTD1	12.53	12408050	10129000	10269950	9775800	10980800	13780000	4862250	7605650	0	0	0.0710943	10712720	5249580	2.04068
Q9NQR4	Omega-amidase NIT2	NIT2	30.608	2076050	2110250	1800650	4000000	3928500	5294200	2871800	3961250	3650600	4899000	0.0717285	2783090	4135370	0.672997
O00194	Ras-related protein Rab-27B	RAB27B	24.608	6511600	5632150	9512900	12129000	4484550	9848450	10625500	8636000	16165000	12976000	0.0720814	7654040	11650190	0.656988
P10606	Cytochrome c oxidase subunit 5B, mitochondrial	COX5B	13.696	5671500	8590150	10881500	11600500	8937750	11289000	11744000	11387000	10629500	11530000	0.0721884	9136280	11315900	0.807384
P20073	Annexin A7	ANXA7	52.739	39397000	48797000	44643500	46917000	42089000	46599000	49828500	43831500	59013500	59913500	0.0758178	44368700	51837200	0.855924
O00468	Agrin	AGRN	214.84	5704800	8235400	1826800	2312000	3943400	4639500	1473200	0	0	1157950	0.0763416	4404480	1454130	3.02895
Q05682	Caldesmon	CALD1	93.23	37901000	34249000	20447500	25687000	31028500	36186500	68691000	55312500	29517000	38692500	0.076812	29862600	45679900	0.653736
P23141	Liver carboxylesterase 1	CES1	62.52	0	0	0	0	0	11132300	0	0	4609350	15423500	0.0770183	0	6233030	0
Q9NQT8	Kinesin-like protein KIF13B	KIF13B	202.66	16397000	17796000	22086500	28371000	28372500	19958000	38837500	26508500	37608000	34103000	0.0796765	22604600	31403000	0.719823
P21796	Voltage-dependent anion-selective channel protein 1	VDAC1	30.772	75944000	43263000	45113500	64927000	68800000	65023000	68945000	70136000	86917500	99465000	0.0805428	59609500	78097300	0.763272
P28072	Proteasome subunit beta type-6	PSMB6	25.357	8221000	0	0	9536000	10970500	9091000	9626500	26451500	7137000	30934000	0.083992	5745500	16648000	0.345117
Q9H3P7	Golgi resident protein GCP60	ACBD3	60.593	7913000	13164500	14368500	13294000	11776500	15210500	15066500	14855500	12182500	20674500	0.0860296	12103300	15597900	0.775957
P09874	Poly [ADP-ribose] polymerase 1	PARP1	113.08	15770000	15566500	14164500	21030000	14733000	11310000	14224500	14524500	7516600	15314500	0.0876994	16252800	12578020	1.29216
P07196	Neurofilament light polypeptide	NEFL	61.516	9919500	2468100	10943000	0	0	0	0	0	0	0	0.0879718	4666120	0	#DIV/0!
O95232	Luc7-like protein 3	LUC7L3	51.466	9095900	9226400	8462150	11669100	8519200	8411550	7701000	6374750	5508850	9766300	0.0892237	9394550	7552490	1.2439
Q96QK1	Vacuolar protein sorting-associated protein 35	VPS35	91.706	43342000	35536500	29342500	38490500	33721500	38400000	53744500	34847000	44770000	47669000	0.0926865	36086600	43886100	0.822279
P30044	Peroxiredoxin-5, mitochondrial	PRDX5	22.086	121275000	134345000	84030000	93027000	153400000	130640000	177295000	123320000	142050000	211420000	0.0937612	117215400	156945000	0.746857
O94905	Erlin-2	ERLIN2	37.839	9712050	10016400	6124000	0	12233000	8747750	17309000	12343500	9755050	15442000	0.094585	7617090	12719460	0.598853
Q8NFV4	Abhydrolase domain-containing protein 11	ABHD11	34.69	0	4113000	0	2694400	0	5892500	7196500	0	7940450	2283700	0.0953576	1361480	4662630	0.291998
Q9NQC3	Reticulon-4	RTN4	129.93	13649000	30941000	36833500	23987500	29428000	37118500	34216500	30118000	36872000	35262500	0.0959595	26967800	34717500	0.776778
P36776	Lon protease homolog, mitochondrial	LONP1	106.49	4516350	0	0	0	0	2939750	0	2858850	9541600	7618050	0.0965638	903270	4591650	0.19672
O00534	von Willebrand factor A domain-containing protein 5A	VWA5A	86.488	2557950	7634450	8409050	3682050	9253600	7498500	8433450	8817400	9121700	12921000	0.0982096	6307420	9358410	0.673984
P26440	Isovaleryl-CoA dehydrogenase, mitochondrial	IVD	46.319	2948950	0	3464100	3297850	4875600	8938150	0	8635200	9353350	5643500	0.0992279	2917300	6514040	0.447848
Q14764	Major vault protein	MVP	99.326	494590000	370015000	273895000	350380000	396345000	578840000	588170000	328935000	526410000	428885000	0.100005	377045000	490248000	0.76909
P30711	Glutathione S-transferase theta-1	GSTT1	27.335	3941650	6172650	7564150	4099800	4432800	4977400	9262600	21823000	6366500	12361000	0.100516	5242210	10958100	0.478387
Q99439	Calponin-2	CNN2	33.697	10864150	9605000	7199900	16344000	11234300	6875500	12122500	27968500	22203000	31314500	0.100665	11049470	20096800	0.549812
P24821	Tenascin	TNC	240.85	0	10161000	24409000	14379500	9050550	0	10395750	0	2330100	4399500	0.100959	11600010	3425070	3.3868
Q2UY09	Collagen alpha-1(XXVIII) chain	COL28A1	116.66	15811500	2410400	15036000	0	0	0	0	0	0	0	0.102664	6651580	0	#DIV/0!
Q14247	Src substrate cortactin	CTTN	61.585	42732000	39945500	50963000	42710500	49578500	52363000	49366000	62343500	42275500	73778000	0.103069	45185900	56025200	0.806528
O75569	Interferon-inducible double stranded RNA-dependent protein kinase activator A	PRKRA	34.404	0	1606750	4669350	1513650	1722050	3664100	1340450	7491850	3820100	4566150	0.105755	1902360	4176530	0.455488
Q9UHL4	Dipeptidyl peptidase 2	DPP7	54.341	11558000	36547000	26099500	10725000	19705000	25595500	50152000	41349500	14852300	50190500	0.10606	20926900	36427960	0.574474
P98160	Basement membrane-specific heparan sulfate proteoglycan core protein;Endorepellin;LG3 peptide	HSPG2	468.83	134455500	85255500	93136000	90137500	49069500	113590000	57507500	37450500	23566500	23135500	0.106271	90410800	51050000	1.77102
O14974	Protein phosphatase 1 regulatory subunit 12A	PPP1R12A	115.28	1685600	0	0	1853250	1304700	3652000	0	1662800	3135150	4069750	0.108335	968710	2503940	0.386874
P20774	Mimecan	OGN	33.922	28819500	14697500	1260650	10791200	8771750	10809000	7487900	0	0	0	0.108431	12868120	3659380	3.51648
Q9BRA2	Thioredoxin domain-containing protein 17	TXNDC17	13.941	5858500	5727000	8603900	5513200	8975750	14010000	7605100	9138150	6907400	10140000	0.110428	6935670	9560130	0.725479
Q04323	UBX domain-containing protein 1	UBXN1	33.325	3277500	6328850	11401500	4749300	5146050	2097950	3760950	3374900	4226950	4455150	0.111849	6180640	3583180	1.7249
P57735	Ras-related protein Rab-25	RAB25	23.495	6743500	7864950	11179400	12712500	13674500	12618000	24180000	11333700	11087500	18188500	0.116195	10434970	15481540	0.674027
Q7Z6Z7	E3 ubiquitin-protein ligase HUWE1	HUWE1	481.89	0	866250	0	0	679900	1657600	0	780900	2139850	659200	0.12086	309230	1047510	0.295205
P24043	Laminin subunit alpha-2	LAMA2	343.9	7952500	913900	4698750	0	0	0	0	0	0	0	0.122423	2713030	0	#DIV/0!
P25786	Proteasome subunit alpha type-1	PSMA1	29.555	0	2295300	2098100	2364100	2992900	3490700	5134400	2887900	2111150	2407450	0.127835	1950080	3206320	0.608199
Q9Y2S2	Lambda-crystallin homolog	CRYL1	35.419	3714600	0	4946250	3960600	8040800	8224500	11244000	11833000	0	10873500	0.129707	4132450	8435000	0.489917
P84098	60S ribosomal protein L19	RPL19	23.466	704950	15036100	6316750	4245800	3600400	5618800	0	0	0	1775345	0.130062	5980800	1478829	4.04428
P11413	Glucose-6-phosphate 1-dehydrogenase	G6PD	59.256	31639500	18519500	20600500	10943000	15694500	27440500	37249000	22604000	18856500	30725500	0.131291	19479400	27375100	0.711574
Q9GZM7	Tubulointerstitial nephritis antigen-like	TINAGL1	52.387	0	1681300	3241250	2477650	2279100	2956100	0	0	0	0	0.132851	1935860	591220	3.27435
P09936	Ubiquitin carboxyl-terminal hydrolase isozyme L1	UCHL1	24.824	14392000	0	8193850	0	1140950	0	0	0	0	0	0.135019	4745360	0	#DIV/0!
P59998	Actin-related protein 2/3 complex subunit 4	ARPC4	19.667	69720500	51688000	53544500	44949500	54731000	71222500	73204000	57364500	59899500	57391500	0.13505	54926700	63816400	0.860699
O95197	Reticulon-3	RTN3	112.61	3927400	0	0	0	0	2828400	0	4417100	2264600	10620500	0.136615	785480	4026120	0.195096
P42765	3-ketoacyl-CoA thiolase, mitochondrial	ACAA2	41.924	20984500	13299000	7003350	16741500	10945700	20761500	24974000	13196550	30089000	13508500	0.136649	13794810	20505910	0.672724
P12109	Collagen alpha-1(VI) chain	COL6A1	108.53	179505000	119800000	88182500	57099500	72718000	85301000	112765000	29924500	27917000	31242000	0.137158	103461000	57429900	1.80152
Q96TA1	Niban-like protein 1	FAM129B	84.137	50073500	40525500	53159000	55348500	44719500	44273500	57173500	53750500	62645000	61127000	0.137492	48765200	55793900	0.874024
Q9Y446	Plakophilin-3	PKP3	87.081	26872000	27965500	27425500	38678000	29559500	28086500	47462000	38902500	62402000	29141500	0.138016	30100100	41198900	0.730604
Q8NBX0	Saccharopine dehydrogenase-like oxidoreductase	SCCPDH	47.151	3345600	2609300	10534800	6868400	8662050	5099050	14641000	6557750	11312000	16131500	0.139292	6404030	10748260	0.59582
Q9Y394	Dehydrogenase/reductase SDR family member 7	DHRS7	38.298	2950000	4217350	3342200	7474550	10245650	5187200	6535450	8962900	11200500	17537000	0.139561	5645950	9884610	0.571186
P12110	Collagen alpha-2(VI) chain	COL6A2	108.58	118897500	69444500	58297000	22567000	41942000	50284500	60910500	15635500	13970000	12813500	0.139749	62229600	30722800	2.02552
P09467	Fructose-1,6-bisphosphatase 1	FBP1	36.842	69972000	46603500	46564000	82472500	35156500	89170000	77052000	81981000	127680000	39866500	0.140254	56153700	83149900	0.675331
Q5VV41	Rho guanine nucleotide exchange factor 16	ARHGEF16	80.104	0	1875850	0	0	1939000	0	0	0	0	0	0.141192	762970	0	#DIV/0!
Q9Y2H5	Pleckstrin homology domain-containing family A member 6	PLEKHA6	117.13	0	0	0	2284550	2376650	0	0	0	0	0	0.141226	932240	0	#DIV/0!
P62266	40S ribosomal protein S23	RPS23	15.807	0	0	0	0	0	0	0	1943850	0	2027050	0.14124	0	794180	0
Q9HC38	Glyoxalase domain-containing protein 4	GLOD4	34.793	3009100	4225950	0	4556250	2962550	5805700	5380800	4540300	1683200	9535200	0.14167	2950770	5389040	0.54755
Q7Z4W1	L-xylulose reductase	DCXR	25.913	0	4156550	3558350	0	0	0	0	0	0	0	0.142844	1542980	0	#DIV/0!
P12036	Neurofilament heavy polypeptide	NEFH	112.48	6906500	0	8192050	0	0	0	0	0	0	0	0.143199	3019710	0	#DIV/0!
Q93052	Lipoma-preferred partner	LPP	65.746	2554800	10700500	3721500	4369200	17639500	13414500	10192600	19705000	6637700	21188000	0.143346	7797100	14227560	0.548028
Q8WUM4	Programmed cell death 6-interacting protein	PDCD6IP	96.022	63704500	57386000	62134500	66214000	69785500	62241000	66129500	68644500	94517000	77213500	0.143395	63844900	73749100	0.865704
P36405	ADP-ribosylation factor-like protein 3	ARL3	20.455	0	0	0	0	0	1328100	0	0	1659350	0	0.144645	0	597490	0
Q15020	Squamous cell carcinoma antigen recognized by T-cells 3	SART3	109.93	0	0	0	0	0	2653900	0	0	2122700	0	0.144666	0	955320	0
O95340	Bifunctional 3-phosphoadenosine 5-phosphosulfate synthase 2;Sulfate adenylyltransferase;Adenylyl-sulfate kinase	PAPSS2	69.5	0	0	0	0	0	0	3103900	0	2403900	0	0.145748	0	1101560	0
P24752	Acetyl-CoA acetyltransferase, mitochondrial	ACAT1	45.199	0	0	0	0	0	0	0	6513000	0	8528000	0.14626	0	3008200	0
P17480	Nucleolar transcription factor 1	UBTF	89.405	0	2125750	0	2892500	0	0	0	0	0	0	0.147796	1003650	0	#DIV/0!
P62244	40S ribosomal protein S15a	RPS15A	14.839	17616500	25809000	21677000	22542000	24909000	18192000	25793000	28080500	30441500	35650000	0.149392	22510700	27631400	0.814678
Q9UBQ5	Eukaryotic translation initiation factor 3 subunit K	EIF3K	25.059	5872500	3137450	5158300	3617900	6288350	6050700	0	3996800	0	3404350	0.150153	4814900	2690370	1.78968
Q86UX7	Fermitin family homolog 3	FERMT3	75.952	5525000	0	0	0	0	7245050	0	0	9410200	6685150	0.151856	1105000	4668080	0.236714
P01031	Complement C5;Complement C5 beta chain;Complement C5 alpha chain;C5a anaphylatoxin;Complement C5 alpha chain	C5	188.3	6635500	9917500	0	0	0	0	0	0	0	0	0.152309	3310600	0	#DIV/0!
P12111	Collagen alpha-3(VI) chain	COL6A3	343.67	647730000	465945000	326200000	166215000	237735000	340420000	373830000	92710000	93557500	92685500	0.152516	368765000	198640600	1.85644
P55268	Laminin subunit beta-2	LAMB2	195.98	14094550	8986150	4069850	10951900	4811350	14982500	0	0	0	0	0.152988	8582760	2996500	2.86426
Q7Z7H5	Transmembrane emp24 domain-containing protein 4	TMED4	25.943	2819650	0	0	0	1411100	5962700	2489100	2138000	0	2390050	0.154	846150	2595970	0.325948
P81605	Dermcidin;Survival-promoting peptide;DCD-1	DCD	11.284	0	0	0	0	0	2252300	0	0	3484550	0	0.154223	0	1147370	0
Q8WZA9	Immunity-related GTPase family Q protein	IRGQ	62.717	0	0	0	0	0	0	0	2509850	0	3889950	0.154326	0	1279960	0
O60784	Target of Myb protein 1	TOM1	53.818	0	0	0	0	0	1588650	0	0	0	2484650	0.154852	0	814660	0
Q96IU4	Abhydrolase domain-containing protein 14B	ABHD14B	22.345	24246000	29468500	23944500	22540500	37281500	23563500	45653500	37031000	26878500	48128000	0.156332	27496200	36250900	0.758497
P01591	Immunoglobulin J chain	IGJ	18.098	1745000	2612050	0	0	0	6081550	12418550	0	0	4324150	0.156853	871410	4564850	0.190896
Q96EN8	Molybdenum cofactor sulfurase	MOCOS	98.119	0	32399500	0	0	0	0	0	56435000	55880000	30427500	0.157176	6479900	28548500	0.226979
P49902	Cytosolic purine 5-nucleotidase	NT5C2	64.969	0	0	0	0	0	3802200	0	2326850	0	0	0.157514	0	1225810	0
P38606	V-type proton ATPase catalytic subunit A	ATP6V1A	68.303	7941000	11091000	17999500	16776000	11606000	12383500	16973500	16869500	19702000	16741500	0.157604	13082700	16534000	0.79126
P55145	Mesencephalic astrocyte-derived neurotrophic factor	MANF	20.7	0	0	5760500	0	3497150	0	0	0	0	0	0.158022	1851530	0	#DIV/0!
P12004	Proliferating cell nuclear antigen	PCNA	28.768	0	5971600	5836550	8489800	1745250	1575450	2659300	2053850	3062150	0	0.158658	4408640	1870150	2.35737
Q86X76	Nitrilase homolog 1	NIT1	35.896	0	1398750	1322400	0	2783250	4213550	3190100	1305450	5018450	0	0.159787	1100880	2745510	0.400975
P00918	Carbonic anhydrase 2	CA2	29.246	0	12222000	13086000	4751250	9720850	15078500	8115350	88728500	0	144155000	0.164128	7956020	51215470	0.155344
P55795	Heterogeneous nuclear ribonucleoprotein H2	HNRNPH2	49.263	2327300	0	0	0	4274250	0	0	0	0	0	0.165494	1320310	0	#DIV/0!
Q96HR9	Receptor expression-enhancing protein 6	REEP6	20.733	0	0	0	0	1362700	2761300	0	5138150	0	1169200	0.165795	272540	1813730	0.150265
Q9H3K6	BolA-like protein 2	BOLA2	10.116	9098000	12953500	13653000	16240000	19189500	15145000	22396000	15843500	15481500	18875000	0.16632	14226800	17548200	0.810727
P62330	ADP-ribosylation factor 6	ARF6	20.082	3585250	6307250	8099100	9783650	10171000	6162500	9893600	10696950	10209750	15073000	0.169318	7589250	10407160	0.729234
Q9Y5B9	FACT complex subunit SPT16	SUPT16H	119.91	2366250	5616050	3349000	16151500	6354400	0	4676900	2196100	4864000	2370100	0.169762	6767440	2821420	2.39859
Q53GG5	PDZ and LIM domain protein 3	PDLIM3	39.232	0	0	0	0	0	0	2025050	3941050	0	0	0.169865	0	1193220	0
P56545	C-terminal-binding protein 2	CTBP2	48.944	0	0	0	2332600	4604200	0	0	0	0	0	0.170966	1387360	0	#DIV/0!
Q96AE4	Far upstream element-binding protein 1	FUBP1	67.56	27916000	41810500	43498000	41337500	30401000	24456500	36732500	30129500	34780500	29649000	0.171511	36992600	31149600	1.18758
Q16851	UTP--glucose-1-phosphate uridylyltransferase	UGP2	56.94	10999000	26609500	24026000	20117000	17997000	21608000	32016000	23143500	23035000	24239000	0.175186	19949700	24808300	0.804154
P35611	Alpha-adducin	ADD1	80.954	2800550	11276000	10458750	8834950	7914350	9500550	3242400	4554850	6822850	2741400	0.17584	8256920	5372410	1.53691
P13073	Cytochrome c oxidase subunit 4 isoform 1, mitochondrial	COX4I1	19.576	9875000	18102000	28983000	30396000	24084500	27422000	23899000	35392500	30455000	25978500	0.176176	22288100	28629400	0.778504
P13797	Plastin-3	PLS3	70.81	4814950	15668500	4197400	11084600	16284500	9988550	16238000	12024150	20291000	16807500	0.178103	10409990	15069840	0.690783
Q9NRD8	Dual oxidase 2	DUOX2	175.36	0	0	6564400	0	0	5937850	20685000	0	0	9799000	0.178747	1312880	7284370	0.180232
Q12904	Aminoacyl tRNA synthase complex-interacting multifunctional protein 1;Endothelial monocyte-activating polypeptide 2	AIMP1	34.352	0	2229650	3958750	6051600	4314200	5571300	2519100	9780400	3102400	8647800	0.179233	3310840	5924200	0.558867
O95716	Ras-related protein Rab-3D	RAB3D	24.267	0	0	0	0	0	5429000	2468500	0	0	0	0.179785	0	1579500	0
O95747	Serine/threonine-protein kinase OSR1	OXSR1	58.022	3185350	4169550	5502850	2334500	5717200	3766700	7315700	4535900	5680500	6251500	0.179865	4181890	5510060	0.758955
P35579	Myosin-9	MYH9	226.53	1213300000	1534950000	1049850000	1436900000	1266200000	1282650000	1648950000	1866700000	1313250000	1412450000	0.181861	1300240000	1504800000	0.864062
P62263	40S ribosomal protein S14	RPS14	16.273	19673000	57568500	52094500	12473500	41341000	34127500	18019500	18864000	30893000	7980400	0.182863	36630100	21976880	1.66676
Q8TF05	Serine/threonine-protein phosphatase 4 regulatory subunit 1	PPP4R1	107	0	0	0	0	493160	0	4537800	577400	702150	679100	0.183958	98632	1299290	0.0759122
Q9HCI5	Melanoma-associated antigen E1	MAGEE1	103.25	0	2412350	4360950	3866900	3045950	0	2980750	0	0	3044500	0.186575	2737230	1205050	2.27147
Q8IWA5	Choline transporter-like protein 2	SLC44A2	80.123	0	0	0	0	0	0	5287500	0	0	2217900	0.186717	0	1501080	0
Q6IAA8	Ragulator complex protein LAMTOR1	LAMTOR1	17.745	2297250	7044100	6317450	2117300	3572050	3421950	10552500	6890950	4671900	7274250	0.188507	4269630	6562310	0.650629
Q9H4M9	EH domain-containing protein 1	EHD1	60.626	1473350	4377600	6501650	8073650	7354800	3635650	12174500	6691200	8547450	10234550	0.191566	5556210	8256670	0.672936
Q6NUK1	Calcium-binding mitochondrial carrier protein SCaMC-1	SLC25A24	53.354	49615000	34197000	27285000	27344500	43042500	43513000	44559000	42441000	34268500	71729000	0.19328	36296800	47302100	0.76734
P21281	V-type proton ATPase subunit B, brain isoform	ATP6V1B2	56.5	5128500	4401000	12343500	3850350	6688250	6694250	11431450	10058300	10580300	6676500	0.194393	6482320	9088160	0.713271
P61221	ATP-binding cassette sub-family E member 1	ABCE1	67.314	3835000	7552900	4150250	7640850	5571500	2705450	5598700	3257300	0	6928100	0.194396	5750100	3697910	1.55496
P17096	High mobility group protein HMG-I/HMG-Y	HMGA1	11.676	33602000	39605000	104306000	14164200	27107000	40504500	15923500	18172500	14552000	13152350	0.196063	43756840	20460970	2.13855
P60953	Cell division control protein 42 homolog	CDC42	21.258	14850000	11129000	8517350	13484000	12614500	8565400	9944000	11227000	5885000	13333500	0.197657	12118970	9790980	1.23777
Q99816	Tumor susceptibility gene 101 protein	TSG101	43.944	0	0	1705200	0	0	0	2200650	0	2009950	1635200	0.200529	341040	1169160	0.291697
Q14152	Eukaryotic translation initiation factor 3 subunit A	EIF3A	166.57	24682500	21025000	23408500	26105500	22025500	21921000	20438000	20606500	22865500	23703000	0.200691	23449400	21906800	1.07042
P62857	40S ribosomal protein S28	RPS28	7.8409	45644500	70087000	40689500	42178500	47389500	47290500	19764500	48131500	40724500	38514000	0.201663	49197800	38885000	1.26521
O15195	Villin-like protein	VILL	95.906	28994500	8990350	39219500	48813000	34321500	31725500	28604000	62056000	60614500	44333000	0.201915	32067770	45466600	0.705304
P62191	26S protease regulatory subunit 4	PSMC1	49.184	15631500	14961500	16499000	16809000	10538950	13680000	11811000	14099500	13112000	13415000	0.202684	14887990	13223500	1.12587
P48556	26S proteasome non-ATPase regulatory subunit 8	PSMD8	39.611	0	2338750	2748050	0	0	1600500	2133650	0	3710900	5088150	0.204145	1017360	2506640	0.405866
P30838	Aldehyde dehydrogenase, dimeric NADP-preferring	ALDH3A1	50.394	4419050	0	8600400	0	3848200	4735600	0	41125500	0	32589500	0.205329	3373530	15690120	0.21501
P08311	Cathepsin G	CTSG	28.837	0	0	4363800	0	1912600	2036000	18420000	0	0	12162500	0.206251	1255280	6523700	0.192418
Q9H307	Pinin	PNN	81.613	0	1612300	3617650	2478600	3811100	1742750	869800	0	2823450	0	0.206527	2303930	1087200	2.11914
P51659	Peroxisomal multifunctional enzyme type 2;(3R)-hydroxyacyl-CoA dehydrogenase;Enoyl-CoA hydratase 2	HSD17B4	79.685	21438000	24916000	48435000	29143500	38958000	27724500	52149000	35902500	39101500	61289500	0.206844	32578100	43233400	0.75354
P14136	Glial fibrillary acidic protein	GFAP	49.88	0	3502300	0	0	1172350	0	0	0	0	0	0.206925	934930	0	#DIV/0!
P55265	Double-stranded RNA-specific adenosine deaminase	ADAR	136.06	2796000	3550250	2212100	4538150	6465850	4442100	1503850	0	3855300	2237150	0.207291	3912470	2407680	1.625
Q9BQE5	Apolipoprotein L2	APOL2	37.092	1433100	10357850	22884500	4736350	22368500	3312150	8365200	2429050	6429500	9435000	0.207297	12356060	5994180	2.06134
Q13596	Sorting nexin-1	SNX1	59.069	3357650	0	0	3801700	7147650	2735050	0	7735400	8822850	16928500	0.208405	2861400	7244360	0.394983
Q8N1G4	Leucine-rich repeat-containing protein 47	LRRC47	63.472	3691250	7803750	8404100	10114900	9348650	5613900	6529400	3760100	6706900	7811900	0.20851	7872530	6084440	1.29388
P14923	Junction plakoglobin	JUP	81.744	85357000	54232500	75631000	118965000	86133500	75304000	110100000	109580000	161300000	87465500	0.208753	84063800	108749900	0.773001
O95202	LETM1 and EF-hand domain-containing protein 1, mitochondrial	LETM1	83.353	0	0	0	0	1970900	1813750	0	0	2071150	5856000	0.210043	394180	1948180	0.202332
O00515	Ladinin-1	LAD1	57.13	31330000	39242000	40882500	41645000	41530500	50418000	35324500	37937000	44172000	56467500	0.21065	38926000	44863800	0.867648
P16144	Integrin beta-4	ITGB4	202.16	43979500	67461500	53869500	69075500	23868000	31524500	52103500	43803000	39071000	27878000	0.210783	51650800	38876000	1.3286
P15924	Desmoplakin	DSP	331.77	82613500	202170000	158810000	301460000	164170000	121475000	320245000	322180000	555275000	162865000	0.211162	181844700	296408000	0.613495
Q9UIJ7	GTP:AMP phosphotransferase, mitochondrial	AK3	25.565	4605000	9473250	11617000	9832250	4146150	8873850	11537500	13335500	14517500	6010850	0.211303	7934730	10855040	0.730972
P12268	Inosine-5-monophosphate dehydrogenase 2	IMPDH2	55.804	18329500	16343000	5965700	11147400	11395500	13754000	9798400	5559850	10361950	5526750	0.211547	12636220	9000190	1.40399
P00167	Cytochrome b5	CYB5A	15.33	4596500	7304600	6736050	2478100	8631950	11594000	8462850	9931200	7257700	54502000	0.211553	5949440	18349550	0.324228
O60841	Eukaryotic translation initiation factor 5B	EIF5B	138.83	2449950	4254750	4563950	2195300	4126300	3721250	3897200	4972200	3664100	5614400	0.211742	3518050	4373830	0.804341
P16152	Carbonyl reductase [NADPH] 1	CBR1	30.375	83019000	56321500	89423500	83767000	109825000	85722500	101817500	128340000	72937000	216440000	0.212029	84471200	121051400	0.697813
Q99729	Heterogeneous nuclear ribonucleoprotein A/B	HNRNPAB	36.224	14125000	12046500	10359300	23687500	13655000	8707800	13491500	10871800	12164500	11972500	0.21217	14774660	11441620	1.29131
P35555	Fibrillin-1	FBN1	312.24	26883000	12954500	7656900	7340600	17369500	9594500	12659100	6398800	5515400	11736900	0.212865	14440900	9180940	1.57292
Q13409	Cytoplasmic dynein 1 intermediate chain 2	DYNC1I2	71.456	1297750	4071000	3144950	2303800	2512050	7595300	4108000	4023300	7695700	0	0.212902	2665910	4684460	0.569097
Q15366	Poly(rC)-binding protein 2	PCBP2	38.58	2653500	16694500	11169400	15318000	12853000	14704000	0	5535000	12031000	0	0.212905	11737680	6454000	1.81867
P02766	Transthyretin	TTR	15.887	15775000	12921000	15868000	0	0	26391500	16418000	19837500	4402350	12353500	0.217156	8912800	15880570	0.561239
Q9NQX4	Unconventional myosin-Vc	MYO5C	202.81	1661500	0	0	0	0	0	0	2683000	1644600	1434650	0.218085	332300	1152450	0.288342
P16219	Short-chain specific acyl-CoA dehydrogenase, mitochondrial	ACADS	44.297	4440300	0	0	7860500	6559700	8977950	8392750	0	7613950	10019000	0.219961	3772100	7000730	0.538815
Q02543	60S ribosomal protein L18a	RPL18A	20.762	2097900	1610300	0	4771450	3708100	0	0	1605850	1881700	2301650	0.220195	2437550	1157840	2.10526
P02511	Alpha-crystallin B chain	CRYAB	20.159	23061500	1828500	4968600	0	0	799950	0	0	0	0	0.220283	5971720	159990	37.3256
P50851	Lipopolysaccharide-responsive and beige-like anchor protein	LRBA	319.1	0	5016350	3049750	1811300	2609450	5095450	0	6038850	4119850	6873750	0.220471	2497370	4425580	0.564303
P18077	60S ribosomal protein L35a	RPL35A	12.538	5153000	19093500	12352000	17801000	14752500	10363250	7053500	18037500	8454000	0	0.221622	13830400	8781650	1.57492
P31937	3-hydroxyisobutyrate dehydrogenase, mitochondrial	HIBADH	35.329	0	1799100	0	0	6366900	0	0	0	0	0	0.222118	1633200	0	#DIV/0!
P07305	Histone H1.0	H1F0	20.863	13163000	6487450	13071000	11522350	5413500	10119000	9592500	12694000	26971000	13949200	0.223459	9931460	14665140	0.677215
Q14914	Prostaglandin reductase 1	PTGR1	35.869	0	0	2215800	4960050	8018550	0	0	21539000	7546300	16543000	0.223615	3038880	9125660	0.333004
Q13423	NAD(P) transhydrogenase, mitochondrial	NNT	113.89	3255650	8036450	0	6795650	7788400	6048150	14078500	6248950	5655350	8392250	0.22419	5175230	8084640	0.640131
P52630	Signal transducer and activator of transcription 2	STAT2	97.915	0	685500	0	0	0	0	0	3364350	1925200	0	0.224923	137100	1057910	0.129595
O60218	Aldo-keto reductase family 1 member B10	AKR1B10	36.019	10415000	0	13034500	19783000	31558500	25624000	8797300	65041500	2125700	109662000	0.224985	14958200	42250100	0.354039
P18754	Regulator of chromosome condensation	RCC1	44.969	1542750	8113650	9440750	4173950	6457350	5717600	0	3458350	5715500	3288600	0.225063	5945690	3636010	1.63522
P29590	Protein PML	PML	97.55	36983500	22704500	52023500	41237000	36278500	47756500	27476500	37682500	91051000	64477000	0.227309	37845400	53688700	0.704904
P40121	Macrophage-capping protein	CAPG	38.498	82655500	66349000	72118500	67163500	92706000	83398500	92504000	87558000	88036000	70567500	0.227716	76198500	84412800	0.902689
Q9NP72	Ras-related protein Rab-18	RAB18	22.977	4393450	0	0	0	0	0	5326500	0	7548000	36815000	0.22785	878690	9937900	0.0884181
O14732	Inositol monophosphatase 2	IMPA2	31.321	0	0	0	0	0	0	6137800	0	0	1616800	0.228265	0	1550920	0
O15260	Surfeit locus protein 4	SURF4	30.394	0	0	4441400	3299350	5474750	7257600	8685050	4263500	0	5159500	0.229773	2643100	5073130	0.521
P07203	Glutathione peroxidase 1	GPX1	22.106	23198500	18829500	11604500	21286500	13611000	28308000	9319500	20633500	38445500	25907500	0.231602	17706000	24522800	0.722022
Q9HC35	Echinoderm microtubule-associated protein-like 4	EML4	108.91	12116500	23156500	17939500	30380500	34257000	18592000	27094000	27207000	46302500	40001500	0.232325	23570000	31839400	0.740278
P14091	Cathepsin E;Cathepsin E form I;Cathepsin E form II	CTSE	43.312	20771500	30937000	25145500	13133500	16383500	41173000	49360000	38693000	3606500	28310500	0.234039	21274200	32228600	0.660103
P60468	Protein transport protein Sec61 subunit beta	SEC61B	9.9743	2055000	9560950	9100500	4800200	11915000	6750700	4002300	6848650	4223800	3179550	0.23422	7486330	5001000	1.49697
O60506	Heterogeneous nuclear ribonucleoprotein Q	SYNCRIP	69.602	22263000	22560500	28281000	25326000	12942000	15894500	22290000	22981500	15821000	14020500	0.234392	22274500	18201500	1.22377
P55011	Solute carrier family 12 member 2	SLC12A2	131.45	2372300	15259000	5956300	12868750	1188700	7943800	1640850	1604450	2396150	4481500	0.23559	7529010	3613350	2.08366
Q96FQ6	Protein S100-A16	S100A16	11.801	14577000	13273500	20478500	19036500	33247000	14164000	12979500	13877000	14544500	20707000	0.23673	20122500	15254400	1.31913
P46776	60S ribosomal protein L27a	RPL27A	16.561	0	0	27202500	14167500	9352000	0	0	0	0	13910000	0.238578	10144400	2782000	3.64644
Q13442	28 kDa heat- and acid-stable phosphoprotein	PDAP1	20.63	0	3622250	8623900	0	1386750	0	0	0	0	2758850	0.238615	2726580	551770	4.94152
Q96G03	Phosphoglucomutase-2	PGM2	68.283	5503000	11443500	20840000	20185000	17903500	12869000	10214500	40303000	24633000	27004000	0.238681	15175000	23004700	0.659648
P41219	Peripherin	PRPH	53.65	126907500	38176500	122155000	63304000	15900000	26930000	86164500	62931000	5082500	13515000	0.23961	73288600	38924600	1.88284
P68402	Platelet-activating factor acetylhydrolase IB subunit beta	PAFAH1B2	25.569	6568000	8906900	9713800	13845500	12221000	9949750	10195800	9355050	18412500	20542500	0.239728	10251040	13691120	0.748736
O75369	Filamin-B	FLNB	278.16	1046850000	586830000	912025000	917615000	473275000	1248150000	759445000	1101250000	1192700000	656685000	0.241991	787319000	991646000	0.793952
O00487	26S proteasome non-ATPase regulatory subunit 14	PSMD14	34.577	2569400	5027850	6573000	5148450	4824600	5328100	5516100	5338650	6448550	5785200	0.242147	4828660	5683320	0.84962
P84085	ADP-ribosylation factor 5	ARF5	20.529	0	0	2170700	0	0	7857550	0	0	3690350	562100	0.244626	434140	2422000	0.179249
Q96EP5	DAZ-associated protein 1	DAZAP1	43.383	7670700	5490650	8267450	9050400	7173550	7452350	5237000	9737850	2900650	3547950	0.24524	7530550	5775160	1.30396
Q16719	Kynureninase	KYNU	52.351	0	0	0	0	957500	0	0	0	2258400	5061500	0.246736	191500	1463980	0.130808
Q13242	Serine/arginine-rich splicing factor 9	SRSF9	25.542	1883700	5420050	0	6246500	2132350	4478050	0	2062500	0	0	0.247948	3136520	1308110	2.39775
P10155	60 kDa SS-A/Ro ribonucleoprotein	TROVE2	60.67	3569900	3030450	2786450	2806550	5465200	6625950	0	7183250	7188300	5690450	0.248873	3531710	5337590	0.661668
O94826	Mitochondrial import receptor subunit TOM70	TOMM70A	67.454	2381650	0	0	9812300	7253450	8267800	5280500	5958000	6750600	5906750	0.250347	3889480	6432730	0.604639
Q8TCJ2	Dolichyl-diphosphooligosaccharide--protein glycosyltransferase subunit STT3B	STT3B	93.673	4195750	13759000	14384500	8555200	15654000	13502000	17156500	10727100	11552600	22250500	0.25172	11309690	15037740	0.752087
P67936	Tropomyosin alpha-4 chain	TPM4	28.521	268965000	434230000	245645000	171390000	250710000	314395000	407855000	440095000	232720000	324465000	0.254559	274188000	343906000	0.797276
Q9BV40	Vesicle-associated membrane protein 8	VAMP8	11.438	3349850	7329000	9778800	3071550	3981450	10509400	18031500	7163750	11535200	0	0.256062	5502130	9447970	0.582361
Q96A26	Protein FAM162A	FAM162A	17.342	0	1682250	1898450	2294700	0	1665850	0	0	9055250	7080350	0.256845	1175080	3560290	0.330052
Q9H9B4	Sideroflexin-1	SFXN1	35.619	1763550	0	4198050	9585850	10092500	6625300	3122450	7114150	10458050	18431000	0.257517	5127990	9150190	0.560424
Q9H6S3	Epidermal growth factor receptor kinase substrate 8-like protein 2	EPS8L2	80.62	0	1721800	3229250	2318850	5114950	2396300	2599150	2221300	8882800	5731750	0.257937	2476970	4366260	0.567298
Q13586	Stromal interaction molecule 1	STIM1	77.422	0	4644450	3309050	4145450	4409650	3648100	4479700	2929600	14919500	4902350	0.260191	3301720	6175850	0.534618
O43704	Sulfotransferase family cytosolic 1B member 1	SULT1B1	34.899	2133300	2734600	0	1203350	5714600	8173600	0	2761800	3509850	24691500	0.260647	2357170	7827350	0.301145
P01033	Metalloproteinase inhibitor 1	TIMP1	23.171	4834950	3377000	2437750	1316150	3800250	7898200	14459000	3606750	1143300	3380800	0.260895	3153220	6097610	0.517124
Q6PCE3	Glucose 1,6-bisphosphate synthase	PGM2L1	70.441	3715500	0	0	2300100	3442850	3949900	2511650	4062200	10228300	0	0.261647	1891690	4150410	0.455784
P21397	Amine oxidase [flavin-containing] A	MAOA	59.681	5509000	13268250	6537500	30089000	15079000	29527500	17639000	15046500	122075000	14326600	0.261912	14096550	39722920	0.354872
P08574	Cytochrome c1, heme protein, mitochondrial	CYC1	35.422	0	3522900	0	4080700	0	7019450	0	3454800	0	17699500	0.262733	1520720	5634750	0.269882
O00159	Unconventional myosin-Ic	MYO1C	121.68	38704500	30111500	31056000	27647500	30472500	29465500	28031500	27060500	14231000	35482000	0.263969	31598400	26854100	1.17667
O75396	Vesicle-trafficking protein SEC22b	SEC22B	24.593	7550500	26384500	28210500	22481500	27824000	16361500	46566000	23216500	26005500	41588500	0.26596	22490200	30747600	0.731446
Q9C005	Protein dpy-30 homolog	DPY30	11.25	5475300	5367150	6968000	9643800	3733450	5004300	3433850	5341700	5286050	5728450	0.266502	6237540	4958870	1.25786
P53396	ATP-citrate synthase	ACLY	120.84	20050000	11951000	21356500	15908500	12004500	16906500	9329450	19303500	7388900	10236100	0.266791	16254100	12632890	1.28665
O95861	3(2),5-bisphosphate nucleotidase 1	BPNT1	33.392	14704000	6151600	7497850	7282650	17675000	15554500	14776800	7934000	12814000	20737500	0.267915	10662220	14363360	0.742321
P49748	Very long-chain specific acyl-CoA dehydrogenase, mitochondrial	ACADVL	70.389	27283500	26274000	14674000	22657000	23094500	25411000	52499500	18116000	28462000	26643500	0.268321	22796600	30226400	0.754195
P43243	Matrin-3	MATR3	94.622	45050500	45484500	52625000	61501500	38355000	36218500	42520000	42487500	51607000	42710500	0.270282	48603300	43108700	1.12746
P27816	Microtubule-associated protein 4	MAP4	121	22900500	22613500	24140500	16793500	21564000	18333500	14220500	24354000	18447000	20363000	0.270492	21602400	19143600	1.12844
Q9BSH5	Haloacid dehalogenase-like hydrolase domain-containing protein 3	HDHD3	28	16482000	7043400	10546000	12536000	16485000	18897000	11788500	11083900	16553500	19859000	0.270664	12618480	15636380	0.806995
P02760	Protein AMBP;Alpha-1-microglobulin;Inter-alpha-trypsin inhibitor light chain;Trypstatin	AMBP	38.999	4967600	4927800	0	0	0	2251850	0	0	0	0	0.271009	1979080	450370	4.39434
P09917	Arachidonate 5-lipoxygenase	ALOX5	77.982	2285450	0	0	5286550	2785000	6034050	3087850	0	12230500	2643500	0.2718	2071400	4799180	0.431615
P61758	Prefoldin subunit 3	VBP1	22.658	6514500	9973200	10990100	9919900	7837850	7434900	8730150	9528300	5170150	7896400	0.272606	9047110	7751980	1.16707
P17980	26S protease regulatory subunit 6A	PSMC3	49.203	18945000	18466000	19475000	23876000	15725500	15783000	18570000	17757500	17423500	18635000	0.272873	19297500	17633800	1.09435
P25325	3-mercaptopyruvate sulfurtransferase	MPST	33.178	9509500	20309500	11770500	26166500	35122000	19562000	27273000	27863000	22857500	38565500	0.277012	20575600	27224200	0.755783
P34932	Heat shock 70 kDa protein 4	HSPA4	94.33	11240000	22938000	25529000	26053000	31125000	27900500	30175000	35586500	14625500	40651500	0.277194	23377000	29787800	0.784784
P09496	Clathrin light chain A	CLTA	27.076	0	11712050	0	0	1599450	0	0	0	0	0	0.277249	2662300	0	#DIV/0!
Q15102	Platelet-activating factor acetylhydrolase IB subunit gamma	PAFAH1B3	25.734	3509000	0	0	3374300	4298900	6712450	0	0	8186850	9112600	0.277477	2236440	4802380	0.465694
O00391	Sulfhydryl oxidase 1	QSOX1	82.577	4112000	2376450	0	0	0	6831800	11522000	0	0	2057150	0.278012	1297690	4082190	0.317891
Q9HAW8	UDP-glucuronosyltransferase 1-10	UGT1A10	59.809	0	0	1653750	2835150	1541450	0	0	11372300	3391850	3752000	0.27837	1206070	3703230	0.325681
O43504	Hepatitis B virus X-interacting protein	HBXIP	9.6138	0	1606750	0	1090600	843750	756900	3502400	0	1339050	1820100	0.278892	708220	1483690	0.477337
Q9Y305	Acyl-coenzyme A thioesterase 9, mitochondrial	ACOT9	49.901	19586500	11995000	12057000	14418000	10837000	20883500	19643000	13218000	20122500	10311000	0.280735	13778700	16835600	0.818426
P02671	Fibrinogen alpha chain;Fibrinopeptide A;Fibrinogen alpha chain	FGA	94.972	47293500	59799000	23060500	14679500	39881000	31090500	49775500	12902000	6712950	19847500	0.280923	36942700	24065690	1.53508
Q9Y2Q3	Glutathione S-transferase kappa 1	GSTK1	25.497	73910000	43463500	81205500	56913500	111410000	71013000	61463000	68467000	146220000	158795000	0.28111	73380500	101191600	0.725164
Q9UI09	NADH dehydrogenase [ubiquinone] 1 alpha subcomplex subunit 12	NDUFA12	17.114	0	0	0	1544500	0	982950	0	2768400	0	1225900	0.28206	308900	995450	0.310312
P35625	Metalloproteinase inhibitor 3	TIMP3	24.145	0	0	0	0	0	12205150	0	0	0	1532450	0.2822	0	2747520	0
Q9Y3I0	tRNA-splicing ligase RtcB homolog	C22orf28	55.21	2846550	9070200	14125000	13564900	12105000	9646700	8706150	15452000	17928500	15868800	0.282948	10342330	13520430	0.764941
Q15435	Protein phosphatase 1 regulatory subunit 7	PPP1R7	41.564	18067000	18300000	17667500	14483500	14791000	17382500	26432500	26664500	12216500	17540000	0.283177	16661800	20047200	0.831129
P04792	Heat shock protein beta-1	HSPB1	22.782	696690000	246825000	238495000	267065000	251685000	737825000	387315000	476025000	575490000	232770000	0.283977	340152000	481885000	0.705878
Q8NC51	Plasminogen activator inhibitor 1 RNA-binding protein	SERBP1	44.965	14246900	21306500	15160000	17744500	15816000	10669350	0	15988500	10066950	23973000	0.285872	16854780	12139560	1.38842
Q14651	Plastin-1	PLS1	70.253	55853000	25530000	41479500	56701000	68053000	52368500	51986500	77995500	40906500	94009500	0.287038	49523300	63453300	0.780468
Q14258	E3 ubiquitin/ISG15 ligase TRIM25	TRIM25	70.973	2122600	6908250	6293750	7708450	5354900	4991900	7961250	6868350	7217700	7592100	0.288295	5677590	6926260	0.819719
Q8IVT2	Uncharacterized protein C19orf21	C19orf21	75.356	44459000	13302500	20647500	49322500	32088000	61551500	22044500	34258500	64915000	37911500	0.288541	31963900	44136200	0.724211
Q02487	Desmocollin-2	DSC2	99.961	0	0	1359450	0	1029350	0	1556350	1696800	10946700	0	0.289078	477760	2839970	0.168227
P26583	High mobility group protein B2	HMGB2	24.033	0	13838850	24200500	7458850	6855500	0	0	18874500	2368350	0	0.290042	10470740	4248570	2.46453
P29966	Myristoylated alanine-rich C-kinase substrate	MARCKS	31.554	24613500	41271500	45808500	15780000	17050000	21822500	30604500	27312000	15064000	7303400	0.290531	28904700	20421280	1.41542
O75534	Cold shock domain-containing protein E1	CSDE1	88.884	0	0	0	0	1424650	0	0	0	2364650	3730350	0.291794	284930	1219000	0.233741
Q13835	Plakophilin-1	PKP1	82.86	0	0	0	1531100	0	0	2463750	0	4275950	0	0.293154	306220	1347940	0.227176
Q9UJ70	N-acetyl-D-glucosamine kinase	NAGK	37.375	2478500	7931000	6849450	3685300	7177900	4742950	8435350	6379050	13211000	5734850	0.293323	5624430	7700640	0.730385
P30048	Thioredoxin-dependent peroxide reductase, mitochondrial	PRDX3	27.692	59057500	28130000	24829000	32899000	37582000	46742500	39504000	38324000	42549000	52232000	0.293327	36499500	43870300	0.831987
Q9NSK0	Kinesin light chain 4	KLC4	68.639	3571300	8781200	3105200	9692450	22931500	12011700	13341000	10657700	13145500	21941000	0.294023	9616330	14219380	0.676283
P47756	F-actin-capping protein subunit beta	CAPZB	31.35	8021500	23952500	30298000	21849500	32745500	19618500	28614500	30546500	26527500	45944500	0.294036	23373400	30250300	0.772667
Q9Y265	RuvB-like 1	RUVBL1	50.227	19014000	11505000	14993000	9922100	10793000	13513500	9722400	12476000	7871300	11647500	0.294117	13245420	11046140	1.1991
P04114	Apolipoprotein B-100;Apolipoprotein B-48	APOB	515.6	6280500	0	557200	0	2946400	457180	0	0	0	2155750	0.295103	1956820	522586	3.74449
P08123	Collagen alpha-2(I) chain	COL1A2	129.31	1001270000	753260000	281560000	653925000	505500000	744360000	751865000	137205000	452100000	38988000	0.295201	639103000	424903600	1.50411
Q12864	Cadherin-17	CDH17	92.218	8003000	2599050	0	12506500	10013700	28159000	12637500	0	32841000	0	0.296896	6624450	14727500	0.449801
O60664	Perilipin-3	PLIN3	47.074	25041500	16177000	32257000	27326500	41635000	32623500	28767500	47323500	23037000	46356500	0.297102	28487400	35621600	0.799723
Q8NE86	Calcium uniporter protein, mitochondrial	MCU	39.866	11574500	10002500	10119450	15459000	12195500	10034250	15807500	14623500	17157000	11123800	0.297755	11870190	13749210	0.863336
O00303	Eukaryotic translation initiation factor 3 subunit F	EIF3F	37.563	23030500	19927500	17731500	22771000	20870500	17018500	19758500	21409500	17439000	21254500	0.299825	20866200	19376000	1.07691
O75348	V-type proton ATPase subunit G 1	ATP6V1G1	13.757	0	0	0	3824700	2039700	1868450	0	2319500	3501000	3901450	0.300344	1172880	2318080	0.50597
P14866	Heterogeneous nuclear ribonucleoprotein L	HNRNPL	64.132	20812000	27613000	27054500	31317500	30623000	27521000	14587800	19182000	37039000	11586700	0.30202	27484000	21983300	1.25022
Q13884	Beta-1-syntrophin	SNTB1	58.06	1267600	3711700	0	0	0	0	0	0	0	882000	0.302263	995860	176400	5.64546
Q9BVK6	Transmembrane emp24 domain-containing protein 9	TMED9	27.277	23152500	22171500	18810000	21447000	31664000	23741000	30172500	17998500	27857500	45365500	0.303173	23449000	29027000	0.807834
Q53GQ0	Estradiol 17-beta-dehydrogenase 12	HSD17B12	34.324	0	0	0	0	3108850	4599700	0	0	8972150	0	0.303857	621770	2714370	0.229066
Q9BUH6	Uncharacterized protein C9orf142	C9orf142	21.639	1757650	5265900	2417000	1923900	1810600	4423300	5374350	4615950	0	5415100	0.304083	2635010	3965740	0.664443
P46940	Ras GTPase-activating-like protein IQGAP1	IQGAP1	189.25	355575000	231180000	339335000	390190000	364915000	316760000	251855000	460200000	407140000	643010000	0.305267	336239000	415793000	0.808669
Q9UL25	Ras-related protein Rab-21	RAB21	24.347	2672000	2621450	0	1215350	4545700	6215550	1660950	2805750	4307450	2207400	0.306098	2210900	3439420	0.642812
O75694	Nuclear pore complex protein Nup155	NUP155	155.2	0	0	0	2227000	0	0	1944400	1511550	2392850	0	0.309609	445400	1169760	0.380762
Q16762	Thiosulfate sulfurtransferase	TST	33.429	72862500	35367500	43593500	76956000	65853000	71547000	79728000	64124500	48934000	87700000	0.310147	58926500	70406700	0.836944
P02743	Serum amyloid P-component;Serum amyloid P-component(1-203)	APCS	25.387	0	0	0	4753350	4056250	25926500	0	0	0	11135000	0.310606	1761920	7412300	0.237702
P20042	Eukaryotic translation initiation factor 2 subunit 2	EIF2S2	38.388	3484300	2132200	6873000	6652900	7994950	7880900	3890650	7121650	7058400	8636600	0.31072	5427470	6917640	0.784584
P22626	Heterogeneous nuclear ribonucleoproteins A2/B1	HNRNPA2B1	37.429	334825000	320635000	442260000	456275000	335490000	291115000	300160000	359220000	389850000	360025000	0.31089	377897000	340074000	1.11122
P62917	60S ribosomal protein L8	RPL8	28.024	0	27674000	27994000	26246500	24815500	18176500	11025000	8775000	29451000	0	0.312368	21346000	13485500	1.58289
O00116	Alkyldihydroxyacetonephosphate synthase, peroxisomal	AGPS	72.911	1944100	0	0	0	1254250	0	0	5089000	5301900	0	0.313141	639670	2078180	0.307803
P53999	Activated RNA polymerase II transcriptional coactivator p15	SUB1	14.395	4045100	26100000	31970500	17121000	15315500	8166550	20956000	17197500	12716500	5661000	0.313926	18910420	12939510	1.46145
P07437	Tubulin beta chain	TUBB	49.67	1032815000	945220000	873550000	1078970000	849500000	640295000	950880000	803915000	995235000	963150000	0.316119	956011000	870695000	1.09799
P50479	PDZ and LIM domain protein 4	PDLIM4	35.398	1929900	0	8715550	0	0	0	1518600	0	0	0	0.318392	2129090	303720	7.01004
Q9Y6C2	EMILIN-1	EMILIN1	106.67	39788000	36226000	12361500	14261000	20622000	80617000	51628000	15041500	13896000	34921000	0.318423	24651700	39220700	0.628538
O75351	Vacuolar protein sorting-associated protein 4B	VPS4B	49.301	1520800	0	0	2320350	4697300	1272350	2451600	3117500	2780650	4181500	0.31894	1707690	2760720	0.618567
Q13418	Integrin-linked protein kinase	ILK	51.419	0	2726350	0	0	1960950	1479800	2401950	1211000	2040400	971150	0.319196	937460	1620860	0.578372
Q9Y365	PCTP-like protein	STARD10	33.048	2653350	11790500	11218500	11079150	7765300	8390550	2671300	4313150	8503250	9185850	0.319463	8901360	6612820	1.34608
Q07021	Complement component 1 Q subcomponent-binding protein, mitochondrial	C1QBP	31.362	7474500	7971400	12136500	18123000	9651400	12511000	13892000	14720000	11219000	13805350	0.320293	11071360	13229470	0.836871
P30533	Alpha-2-macroglobulin receptor-associated protein	LRPAP1	41.465	0	0	0	1059450	1485200	0	0	0	2950950	9161750	0.320631	508930	2422540	0.210081
O75489	NADH dehydrogenase [ubiquinone] iron-sulfur protein 3, mitochondrial	NDUFS3	30.241	3687650	11192500	9319000	13041500	6894450	8128150	11328000	11594000	11703500	10725500	0.321543	8827020	10695830	0.825277
O75821	Eukaryotic translation initiation factor 3 subunit G	EIF3G	35.611	2558250	8742750	6367150	7072650	7529250	6853750	8651750	7614000	6776100	8247150	0.321594	6454010	7628550	0.846034
Q8TBX8	Phosphatidylinositol 5-phosphate 4-kinase type-2 gamma	PIP4K2C	47.299	5246000	3798900	3170300	4147300	1998650	5383850	5394250	3877950	4799850	2777900	0.322261	3672230	4446760	0.825821
O14745	Na(+)/H(+) exchange regulatory cofactor NHE-RF1	SLC9A3R1	38.868	24761500	39029500	27841500	21293000	42717000	32555000	53049000	29685000	23197000	61487500	0.323591	31128500	39994700	0.778316
Q06830	Peroxiredoxin-1	PRDX1	22.11	138770000	212135000	249005000	181340000	189175000	142350000	170570000	375475000	176330000	440000000	0.324582	194085000	260945000	0.743777
Q13428	Treacle protein	TCOF1	152.1	0	0	3651600	0	3361400	0	0	1297400	0	969800	0.325087	1402600	453440	3.09324
Q9P0J0	NADH dehydrogenase [ubiquinone] 1 alpha subcomplex subunit 13	NDUFA13	16.698	0	0	4032150	5455500	2801700	0	8380000	4444250	4752950	3739100	0.325192	2457870	4263260	0.576524
P46063	ATP-dependent DNA helicase Q1	RECQL	73.457	5050000	9061800	5146000	4843600	5773500	6474700	11721000	4781550	8829500	5782500	0.32536	5974980	7517850	0.794772
Q9BWD1	Acetyl-CoA acetyltransferase, cytosolic	ACAT2	41.35	0	6395800	4233150	2414300	2752950	1429300	5763800	14674250	6645500	1216200	0.325918	3159240	5945810	0.531339
O75146	Huntingtin-interacting protein 1-related protein	HIP1R	119.39	11536000	42548500	0	0	0	9925500	0	0	0	0	0.327946	10816900	1985100	5.44905
Q9P2M7	Cingulin	CGN	136.38	13647500	12155000	17844500	14097000	17769500	20437000	12785150	14671000	27060000	15292000	0.328109	15102700	18049030	0.83676
Q15063	Periostin	POSTN	93.313	230135000	698995000	64082500	139220000	102782000	118755000	318895000	60817000	47622000	22632500	0.328391	247042900	113744300	2.17191
P00338	L-lactate dehydrogenase A chain	LDHA	36.688	267090000	334330000	565620000	413515000	520190000	249765000	499930000	563430000	588290000	670900000	0.328916	420149000	514463000	0.816675
P08670	Vimentin	VIM	53.651	1698965000	1065850000	1071000000	755830000	551595000	829860000	739680000	612010000	1245350000	510970000	0.328926	1028648000	787574000	1.3061
P32456	Interferon-induced guanylate-binding protein 2	GBP2	67.208	1700300	10739500	15074500	18043500	14178000	3522200	5214500	6245500	15964500	10198150	0.330194	11947160	8228970	1.45184
P62158	Calmodulin	CALM1	16.837	78435000	138645000	143215000	198510000	199775000	229425000	116710000	153070000	235630000	188560000	0.331593	151716000	184679000	0.821512
Q01813	6-phosphofructokinase type C	PFKP	85.595	79422000	55193000	106610000	33876500	54099500	76616000	89418000	72971500	66880000	92568500	0.332017	65840200	79690800	0.826196
Q15233	Non-POU domain-containing octamer-binding protein	NONO	54.231	38747500	72423000	87323500	97059500	49325500	50979500	64930500	59003000	60056500	51305000	0.332423	68975800	57254900	1.20471
P13796	Plastin-2	LCP1	70.288	38740000	46928500	55570500	50068500	38891500	27799000	69138000	34719500	112855000	64909500	0.335012	46039800	61884200	0.743967
Q15847	Adipose most abundant gene transcript 2 protein	APM2	7.8547	1428950	1519750	0	3505800	48977500	0	0	0	718450	5711950	0.335032	11086400	1286080	8.6203
O43681	ATPase ASNA1	ASNA1	38.792	1645400	1427500	3799500	5038750	4195600	1931200	3189500	4368250	5193500	7432750	0.336875	3221350	4423040	0.728311
P13473	Lysosome-associated membrane glycoprotein 2	LAMP2	44.96	24370500	33931000	20565000	14032000	13516000	20039000	53500000	23717000	24636000	21719500	0.337395	21282900	28722300	0.740989
Q9NVD7	Alpha-parvin	PARVA	42.243	2941700	8591650	4095300	3394900	3137900	9875500	11516200	10869200	0	2919950	0.339881	4432290	7036170	0.629929
Q99598	Translin-associated protein X	TSNAX	33.112	0	0	0	0	4241000	24078450	0	0	0	4264500	0.340115	848200	5668590	0.149632
O00142	Thymidine kinase 2, mitochondrial	TK2	31.004	0	0	0	0	1160050	0	0	1755700	2053650	0	0.340817	232010	761870	0.304527
P61158	Actin-related protein 3	ACTR3	47.371	115803000	64932000	62516000	58670000	64751500	91313000	92268000	92920000	76548000	72135000	0.34099	73334500	85036800	0.862385
Q9NR12	PDZ and LIM domain protein 7	PDLIM7	49.844	6906000	7440350	7814050	18314000	21425500	13832500	13607500	10697000	28525500	17455000	0.341645	12379980	16823500	0.735874
P20810	Calpastatin	CAST	76.572	21067000	21361500	27887500	29917000	26037500	25761500	23615000	34532500	76043000	19334000	0.341985	25254100	35857200	0.704296
P05387	60S acidic ribosomal protein P2	RPLP2	11.665	70170000	72518000	94102000	93546500	89307500	69471000	91887500	100545000	81848500	154105000	0.342115	83928800	99571400	0.842901
P17931	Galectin-3	LGALS3	26.152	128325000	114025000	84568500	114505000	214525000	137865000	177365000	124630000	127220000	255580000	0.34262	131189700	164532000	0.797351
Q15293	Reticulocalbin-1	RCN1	38.89	6685000	14379000	12285500	22385000	27123000	18177500	12595000	14087000	34920500	33480500	0.343143	16571500	22652100	0.731566
P61978	Heterogeneous nuclear ribonucleoprotein K	HNRNPK	50.976	213720000	243365000	308795000	331715000	204920000	213255000	208535000	256660000	251300000	235485000	0.343366	260503000	233047000	1.11781
P01857	Ig gamma-1 chain C region	IGHG1	36.105	69575000	47450500	66303500	49990000	54123500	59213500	46700000	55875000	60587500	25670500	0.343644	57488500	49609300	1.15883
P61086	Ubiquitin-conjugating enzyme E2 K	UBE2K	22.406	0	0	17263500	7794900	9228500	7807900	6933350	14274000	8169850	15798000	0.344024	6857380	10596620	0.647129
Q1KMD3	Heterogeneous nuclear ribonucleoprotein U-like protein 2	HNRNPUL2	85.104	5381450	6988450	11721200	10738850	6965900	8063300	7277150	3956000	7726600	7579200	0.344161	8359170	6920450	1.20789
P62081	40S ribosomal protein S7	RPS7	22.127	72311000	50913500	58905000	82767000	46479500	36902000	47781000	65922500	40657500	71639000	0.344531	62275200	52580400	1.18438
A6NL28	Putative tropomyosin alpha-3 chain-like protein		26.269	0	0	0	36163000	63517000	27442000	0	1757850	0	0	0.344673	19936000	5839970	3.41372
P00558	Phosphoglycerate kinase 1	PGK1	44.614	470785000	265005000	708930000	248865000	390155000	437895000	618775000	488465000	357270000	706555000	0.344816	416748000	521792000	0.798686
P15502	Elastin	ELN	68.468	2271150	0	0	0	0	12836000	0	0	0	2156350	0.345045	454230	2998470	0.151487
P30740	Leukocyte elastase inhibitor	SERPINB1	42.741	55640000	253040000	143995000	101480000	98942500	61603000	358735000	350260000	117450000	123535000	0.345248	130619500	202316600	0.645619
P04179	Superoxide dismutase [Mn], mitochondrial	SOD2	24.722	23457000	44889500	23238500	22079000	25678500	22747500	54208500	24336000	15468500	149520000	0.34555	27868500	53256100	0.523292
Q9Y3A5	Ribosome maturation protein SBDS	SBDS	28.763	2214900	6448250	2765200	2216700	9276050	6434850	4017200	0	3067500	0	0.345637	4584220	2703910	1.6954
P28070	Proteasome subunit beta type-4	PSMB4	29.204	2214600	9830850	9096900	13081500	12231500	9784450	7343000	4980300	5548500	8244950	0.345957	9291070	7180240	1.29398
Q9UGI8	Testin	TES	47.996	2879350	13738500	12524050	4814650	10717250	12669500	3505450	6922500	5996700	1040350	0.346347	8934760	6026900	1.48248
P12235	ADP/ATP translocase 1	SLC25A4	33.064	0	0	0	0	0	0	0	1305400	0	0	0.346594	0	261080	0
P32969	60S ribosomal protein L9	RPL9	21.863	0	0	0	0	0	0	0	0	0	4891250	0.346594	0	978250	0
O00442	RNA 3-terminal phosphate cyclase	RTCD1	39.336	0	0	0	0	0	0	0	0	0	750950	0.346594	0	150190	0
O14617	AP-3 complex subunit delta-1	AP3D1	130.16	0	0	0	0	0	1360950	0	0	0	0	0.346594	0	272190	0
O14791	Apolipoprotein L1	APOL1	43.974	0	0	0	0	1925950	0	0	0	0	0	0.346594	385190	0	#DIV/0!
O75976	Carboxypeptidase D	CPD	152.93	0	0	0	0	0	0	0	0	0	4384500	0.346594	0	876900	0
P14174	Macrophage migration inhibitory factor	MIF	12.476	0	0	0	0	0	0	0	4300200	0	0	0.346594	0	860040	0
P22061	Protein-L-isoaspartate(D-aspartate) O-methyltransferase	PCMT1	24.636	0	0	0	0	0	0	0	0	0	543600	0.346594	0	108720	0
P43307	Translocon-associated protein subunit alpha	SSR1	32.235	0	0	0	0	0	0	0	0	0	5875000	0.346594	0	1175000	0
P47989	Xanthine dehydrogenase/oxidase;Xanthine dehydrogenase;Xanthine oxidase	XDH	146.42	0	0	0	0	0	0	0	0	0	1364900	0.346594	0	272980	0
P55212	Caspase-6;Caspase-6 subunit p18;Caspase-6 subunit p11	CASP6	33.31	0	0	0	0	0	0	0	0	831250	0	0.346594	0	166250	0
Q13753	Laminin subunit gamma-2	LAMC2	130.97	0	0	0	0	0	0	0	0	0	2030500	0.346594	0	406100	0
Q14919	Dr1-associated corepressor	DRAP1	22.35	0	0	0	0	0	466570	0	0	0	0	0.346594	0	93314	0
Q9H0U3	Magnesium transporter protein 1	MAGT1	38.036	0	0	0	0	0	0	0	0	0	3146500	0.346594	0	629300	0
Q9NZJ9	Diphosphoinositol polyphosphate phosphohydrolase 2	NUDT4	20.306	2230600	0	0	0	0	0	0	0	0	0	0.346594	446120	0	#DIV/0!
Q9Y5L4	Mitochondrial import inner membrane translocase subunit Tim13	TIMM13	10.5	0	0	0	0	0	0	5593400	0	0	0	0.346594	0	1118680	0
O00330	Pyruvate dehydrogenase protein X component, mitochondrial	PDHX	54.122	0	0	0	0	0	0	0	0	0	2896500	0.346594	0	579300	0
O15020	Spectrin beta chain, brain 2	SPTBN2	271.32	0	0	0	0	0	0	0	0	1874600	0	0.346594	0	374920	0
O15173	Membrane-associated progesterone receptor component 2	PGRMC2	23.818	4220400	0	0	0	0	0	0	0	0	0	0.346594	844080	0	#DIV/0!
O43847	Nardilysin	NRD1	131.57	0	0	0	0	0	0	0	0	1226750	0	0.346594	0	245350	0
O94901	SUN domain-containing protein 1	SUN1	90.063	0	0	0	0	0	0	0	0	1432400	0	0.346594	0	286480	0
P08621	U1 small nuclear ribonucleoprotein 70 kDa	SNRNP70	51.556	0	0	0	0	0	0	0	0	2118550	0	0.346594	0	423710	0
P19474	E3 ubiquitin-protein ligase TRIM21	TRIM21	54.169	0	0	0	0	0	0	0	1379050	0	0	0.346594	0	275810	0
P23919	Thymidylate kinase	DTYMK	23.819	0	0	0	0	0	0	0	0	0	1600050	0.346594	0	320010	0
P24844	Myosin regulatory light polypeptide 9	MYL9	19.827	0	0	0	0	0	0	0	7330500	0	0	0.346594	0	1466100	0
P28074	Proteasome subunit beta type-5	PSMB5	28.48	0	0	0	0	589100	0	0	0	0	0	0.346594	117820	0	#DIV/0!
P36543	V-type proton ATPase subunit E 1	ATP6V1E1	26.145	0	0	0	0	0	0	0	0	1714250	0	0.346594	0	342850	0
P46777	60S ribosomal protein L5	RPL5	34.362	0	2966000	0	0	0	0	0	0	0	0	0.346594	593200	0	#DIV/0!
P47985	Cytochrome b-c1 complex subunit Rieske, mitochondrial;Cytochrome b-c1 complex subunit 11	UQCRFS1	29.668	0	0	0	0	7173500	0	0	0	0	0	0.346594	1434700	0	#DIV/0!
P48594	Serpin B4	SERPINB4	44.853	0	0	0	0	0	0	0	0	0	20922000	0.346594	0	4184400	0
P49792	E3 SUMO-protein ligase RanBP2;Putative peptidyl-prolyl cis-trans isomerase	RANBP2	358.2	0	0	0	0	0	0	0	0	0	1204600	0.346594	0	240920	0
P49915	GMP synthase [glutamine-hydrolyzing]	GMPS	76.715	0	0	0	0	0	0	0	0	3332100	0	0.346594	0	666420	0
P50135	Histamine N-methyltransferase	HNMT	33.295	0	0	0	0	0	0	0	0	0	2707550	0.346594	0	541510	0
P51649	Succinate-semialdehyde dehydrogenase, mitochondrial	ALDH5A1	57.214	0	0	0	2919500	0	0	0	0	0	0	0.346594	583900	0	#DIV/0!
P54725	UV excision repair protein RAD23 homolog A	RAD23A	39.609	0	4313400	0	0	0	0	0	0	0	0	0.346594	862680	0	#DIV/0!
P54727	UV excision repair protein RAD23 homolog B	RAD23B	43.171	0	2517550	0	0	0	0	0	0	0	0	0.346594	503510	0	#DIV/0!
Q01433	AMP deaminase 2	AMPD2	100.69	0	0	0	0	0	0	0	0	0	3476750	0.346594	0	695350	0
Q01970	1-phosphatidylinositol 4,5-bisphosphate phosphodiesterase beta-3	PLCB3	138.8	0	0	0	0	1039800	0	0	0	0	0	0.346594	207960	0	#DIV/0!
Q08J23	tRNA (cytosine(34)-C(5))-methyltransferase	NSUN2	86.47	0	0	0	0	0	0	0	0	1569500	0	0.346594	0	313900	0
Q09327	Beta-1,4-mannosyl-glycoprotein 4-beta-N-acetylglucosaminyltransferase	MGAT3	61.312	4750850	0	0	0	0	0	0	0	0	0	0.346594	950170	0	#DIV/0!
Q12802	A-kinase anchor protein 13	AKAP13	307.55	0	0	0	0	0	0	0	0	601650	0	0.346594	0	120330	0
Q12846	Syntaxin-4	STX4	34.18	0	0	0	0	0	0	0	0	0	978200	0.346594	0	195640	0
Q13510	Acid ceramidase;Acid ceramidase subunit alpha;Acid ceramidase subunit beta	ASAH1	44.659	0	0	0	0	0	0	0	3297000	0	0	0.346594	0	659400	0
Q13618	Cullin-3	CUL3	88.929	0	0	0	0	769650	0	0	0	0	0	0.346594	153930	0	#DIV/0!
Q14696	LDLR chaperone MESD	MESDC2	26.076	0	0	0	0	0	1621750	0	0	0	0	0.346594	0	324350	0
Q15005	Signal peptidase complex subunit 2	SPCS2	25.003	0	0	0	0	0	0	0	0	2335900	0	0.346594	0	467180	0
Q15637	Splicing factor 1	SF1	68.329	0	0	0	0	0	0	0	0	0	1412250	0.346594	0	282450	0
Q5T8D3	Acyl-CoA-binding domain-containing protein 5	ACBD5	60.091	0	0	0	0	0	0	0	0	0	698250	0.346594	0	139650	0
Q6PI48	Aspartate--tRNA ligase, mitochondrial	DARS2	73.562	0	0	0	0	1644450	0	0	0	0	0	0.346594	328890	0	#DIV/0!
Q6PIF6	Unconventional myosin-VIIb	MYO7B	241.6	0	0	0	0	0	1055850	0	0	0	0	0.346594	0	211170	0
Q7L2H7	Eukaryotic translation initiation factor 3 subunit M	EIF3M	42.502	0	0	0	2665350	0	0	0	0	0	0	0.346594	533070	0	#DIV/0!
Q7Z2W4	Zinc finger CCCH-type antiviral protein 1	ZC3HAV1	101.43	0	0	0	0	1078100	0	0	0	0	0	0.346594	215620	0	#DIV/0!
Q7Z5L9	Interferon regulatory factor 2-binding protein 2	IRF2BP2	61.024	0	0	0	0	0	0	0	0	0	395220	0.346594	0	79044	0
Q86XA9	HEAT repeat-containing protein 5A	HEATR5A	222	0	0	0	0	0	1977100	0	0	0	0	0.346594	0	395420	0
Q96AQ6	Pre-B-cell leukemia transcription factor-interacting protein 1	PBXIP1	80.642	0	0	0	0	0	0	0	0	0	2664300	0.346594	0	532860	0
Q96BW5	Phosphotriesterase-related protein	PTER	39.017	0	0	0	0	0	0	0	0	0	1539350	0.346594	0	307870	0
Q96KK3	Potassium voltage-gated channel subfamily S member 1	KCNS1	58.371	0	0	0	0	0	0	0	0	0	178535	0.346594	0	35707	0
Q96SY0	UPF0464 protein C15orf44	C15orf44	57.47	0	0	0	0	0	0	0	0	0	1447300	0.346594	0	289460	0
Q99747	Gamma-soluble NSF attachment protein	NAPG	34.746	0	0	0	0	0	0	0	0	0	1317450	0.346594	0	263490	0
Q9BRK5	45 kDa calcium-binding protein	SDF4	41.806	0	0	0	0	0	1420550	0	0	0	0	0.346594	0	284110	0
Q9BY32	Inosine triphosphate pyrophosphatase	ITPA	21.445	0	0	0	0	0	0	0	721700	0	0	0.346594	0	144340	0
Q9C002	Normal mucosa of esophagus-specific gene 1 protein	NMES1	9.6172	2686050	0	0	0	0	0	0	0	0	0	0.346594	537210	0	#DIV/0!
Q9H098	Protein FAM107B	FAM107B	15.558	0	0	0	0	1293000	0	0	0	0	0	0.346594	258600	0	#DIV/0!
Q9H0W9	Ester hydrolase C11orf54	C11orf54	35.117	0	0	0	0	0	1325900	0	0	0	0	0.346594	0	265180	0
Q9H1E5	Thioredoxin-related transmembrane protein 4	TMX4	38.952	0	0	0	0	0	0	0	0	0	464025	0.346594	0	92805	0
Q9NPQ8	Synembryn-A	RIC8A	59.709	0	0	0	0	0	0	0	0	0	175695	0.346594	0	35139	0
Q9NR28	Diablo homolog, mitochondrial	DIABLO	27.131	0	0	0	0	0	0	0	0	4550300	0	0.346594	0	910060	0
Q9NUQ8	ATP-binding cassette sub-family F member 3	ABCF3	79.744	0	0	0	0	0	0	0	0	0	3999950	0.346594	0	799990	0
Q9NZL9	Methionine adenosyltransferase 2 subunit beta	MAT2B	37.551	0	0	0	0	0	0	0	0	4266000	0	0.346594	0	853200	0
Q9P2D1	Chromodomain-helicase-DNA-binding protein 7	CHD7	335.92	0	0	0	0	0	0	0	0	0	1283600	0.346594	0	256720	0
Q9P2R7	Succinyl-CoA ligase [ADP-forming] subunit beta, mitochondrial	SUCLA2	50.317	0	0	0	0	0	0	0	0	0	1714350	0.346594	0	342870	0
Q9P2W9	Syntaxin-18	STX18	38.673	1168850	0	0	0	0	0	0	0	0	0	0.346594	233770	0	#DIV/0!
Q9UHA4	Ragulator complex protein LAMTOR3	LAMTOR3	13.623	0	3554400	0	0	0	0	0	0	0	0	0.346594	710880	0	#DIV/0!
Q9UHR4	Brain-specific angiogenesis inhibitor 1-associated protein 2-like protein 1	BAIAP2L1	56.882	0	0	0	0	0	0	0	0	0	1033600	0.346594	0	206720	0
Q9UHX1	Poly(U)-binding-splicing factor PUF60	PUF60	59.875	0	0	0	0	0	0	0	3534300	0	0	0.346594	0	706860	0
Q9Y2A9	UDP-GlcNAc:betaGal beta-1,3-N-acetylglucosaminyltransferase 3	B3GNT3	42.534	0	0	0	0	0	0	2496550	0	0	0	0.346594	0	499310	0
Q9Y2V2	Calcium-regulated heat stable protein 1	CARHSP1	15.892	0	0	0	0	0	0	0	0	0	5672500	0.346594	0	1134500	0
Q9Y383	Putative RNA-binding protein Luc7-like 2	LUC7L2	46.513	0	0	0	0	0	0	0	0	0	600900	0.346594	0	120180	0
Q9Y3B3	Transmembrane emp24 domain-containing protein 7	TMED7	25.171	0	5547000	0	0	0	0	0	0	0	0	0.346594	1109400	0	#DIV/0!
A0FGR8	Extended synaptotagmin-2	ESYT2	102.36	0	0	0	0	0	0	0	1392200	0	0	0.346594	0	278440	0
O00154	Cytosolic acyl coenzyme A thioester hydrolase	ACOT7	41.796	0	0	0	0	0	0	0	0	698800	0	0.346594	0	139760	0
O14618	Copper chaperone for superoxide dismutase	CCS	29.04	0	0	0	0	0	0	0	0	0	2073500	0.346594	0	414700	0
O14841	5-oxoprolinase	OPLAH	137.46	0	0	0	0	2531200	0	0	0	0	0	0.346594	506240	0	#DIV/0!
O14908	PDZ domain-containing protein GIPC1	GIPC1	36.049	0	0	0	0	0	3947900	0	0	0	0	0.346594	0	789580	0
O15305	Phosphomannomutase 2	PMM2	28.082	0	0	0	0	0	0	0	0	0	1445450	0.346594	0	289090	0
O15498	Synaptobrevin homolog YKT6	YKT6	22.417	0	0	0	0	0	0	0	0	0	449560	0.346594	0	89912	0
O43172	U4/U6 small nuclear ribonucleoprotein Prp4	PRPF4	58.449	0	0	0	0	0	0	0	0	0	687500	0.346594	0	137500	0
O43252	Bifunctional 3-phosphoadenosine 5-phosphosulfate synthase 1;Sulfate adenylyltransferase;Adenylyl-sulfate kinase	PAPSS1	70.832	0	2788000	0	0	0	0	0	0	0	0	0.346594	557600	0	#DIV/0!
O43493	Trans-Golgi network integral membrane protein 2	TGOLN2	51.112	0	0	0	0	0	0	0	0	165190	0	0.346594	0	33038	0
O60762	Dolichol-phosphate mannosyltransferase	DPM1	29.634	0	0	0	0	0	0	0	0	0	676900	0.346594	0	135380	0
O75312	Zinc finger protein ZPR1	ZNF259	50.925	0	0	0	0	0	1454450	0	0	0	0	0.346594	0	290890	0
O75363	Breast carcinoma-amplified sequence 1	BCAS1	61.708	2748050	0	0	0	0	0	0	0	0	0	0.346594	549610	0	#DIV/0!
O75439	Mitochondrial-processing peptidase subunit beta	PMPCB	54.366	0	0	0	1272850	0	0	0	0	0	0	0.346594	254570	0	#DIV/0!
O75506	Heat shock factor-binding protein 1	HSBP1	8.5435	0	0	0	0	0	0	0	0	0	2942900	0.346594	0	588580	0
O75843	AP-1 complex subunit gamma-like 2	AP1G2	87.116	0	0	0	0	0	0	909850	0	0	0	0.346594	0	181970	0
O76094	Signal recognition particle 72 kDa protein	SRP72	74.605	0	0	0	0	0	0	0	0	0	628650	0.346594	0	125730	0
O94776	Metastasis-associated protein MTA2	MTA2	75.022	0	0	0	0	0	0	0	0	2061550	0	0.346594	0	412310	0
O95294	RasGAP-activating-like protein 1	RASAL1	90.015	0	0	0	0	0	0	0	0	2663500	0	0.346594	0	532700	0
O95786	Probable ATP-dependent RNA helicase DDX58	DDX58	106.6	0	2528950	0	0	0	0	0	0	0	0	0.346594	505790	0	#DIV/0!
O95793	Double-stranded RNA-binding protein Staufen homolog 1	STAU1	63.182	0	0	0	0	0	2367450	0	0	0	0	0.346594	0	473490	0
O95865	N(G),N(G)-dimethylarginine dimethylaminohydrolase 2	DDAH2	29.644	0	0	0	0	0	0	2736750	0	0	0	0.346594	0	547350	0
P04271	Protein S100-B	S100B	10.713	6003500	0	0	0	0	0	0	0	0	0	0.346594	1200700	0	#DIV/0!
P05060	Secretogranin-1;GAWK peptide;CCB peptide	CHGB	78.275	0	0	0	0	0	7180250	0	0	0	0	0.346594	0	1436050	0
P10515	Dihydrolipoyllysine-residue acetyltransferase component of pyruvate dehydrogenase complex, mitochondrial	DLAT	68.996	997200	0	0	0	0	0	0	0	0	0	0.346594	199440	0	#DIV/0!
P10645	Chromogranin-A;Vasostatin-1;Vasostatin-2;EA-92;ES-43;Pancreastatin;SS-18;WA-8;WE-14;LF-19;AL-11;GV-19;GR-44;ER-37	CHGA	50.688	0	0	0	0	0	2788700	0	0	0	0	0.346594	0	557740	0
P13716	Delta-aminolevulinic acid dehydratase	ALAD	36.294	0	0	0	0	0	0	0	0	0	9066000	0.346594	0	1813200	0
P14406	Cytochrome c oxidase subunit 7A2, mitochondrial	COX7A2	9.3959	0	0	878200	0	0	0	0	0	0	0	0.346594	175640	0	#DIV/0!
P16930	Fumarylacetoacetase	FAH	46.374	0	0	0	0	0	0	0	0	0	388435	0.346594	0	77687	0
P18031	Tyrosine-protein phosphatase non-receptor type 1	PTPN1	49.966	0	0	0	0	0	1171650	0	0	0	0	0.346594	0	234330	0
P18440	Arylamine N-acetyltransferase 1	NAT1	33.898	0	0	0	0	0	0	0	0	650900	0	0.346594	0	130180	0
P18583	Protein SON	SON	263.83	0	0	0	1169100	0	0	0	0	0	0	0.346594	233820	0	#DIV/0!
P19623	Spermidine synthase	SRM	33.824	0	1636950	0	0	0	0	0	0	0	0	0.346594	327390	0	#DIV/0!
P19823	Inter-alpha-trypsin inhibitor heavy chain H2	ITIH2	106.46	0	0	0	0	0	0	0	0	332670	0	0.346594	0	66534	0
P24298	Alanine aminotransferase 1	GPT	54.636	0	0	0	0	0	0	0	0	0	1209050	0.346594	0	241810	0
P27105	Erythrocyte band 7 integral membrane protein	STOM	31.73	0	0	0	0	1972200	0	0	0	0	0	0.346594	394440	0	#DIV/0!
P27694	Replication protein A 70 kDa DNA-binding subunit	RPA1	68.137	0	0	0	0	0	0	0	10104500	0	0	0.346594	0	2020900	0
P27701	CD82 antigen	CD82	29.625	0	0	0	0	1655450	0	0	0	0	0	0.346594	331090	0	#DIV/0!
P28290	Sperm-specific antigen 2	SSFA2	138.38	0	0	2981500	0	0	0	0	0	0	0	0.346594	596300	0	#DIV/0!
P30519	Heme oxygenase 2	HMOX2	36.032	0	0	0	0	5496500	0	0	0	0	0	0.346594	1099300	0	#DIV/0!
P30536	Translocator protein	TSPO	18.828	0	0	0	0	0	0	0	0	0	229565	0.346594	0	45913	0
P32322	Pyrroline-5-carboxylate reductase 1, mitochondrial	PYCR1	33.36	0	0	3311550	0	0	0	0	0	0	0	0.346594	662310	0	#DIV/0!
P33316	Deoxyuridine 5-triphosphate nucleotidohydrolase, mitochondrial	DUT	26.563	0	0	0	0	0	0	0	0	0	2192300	0.346594	0	438460	0
P33991	DNA replication licensing factor MCM4	MCM4	96.557	0	0	0	1801950	0	0	0	0	0	0	0.346594	360390	0	#DIV/0!
P39748	Flap endonuclease 1	FEN1	42.592	0	0	0	0	0	0	0	0	0	2183650	0.346594	0	436730	0
P42025	Beta-centractin	ACTR1B	42.293	1461050	0	0	0	0	0	0	0	0	0	0.346594	292210	0	#DIV/0!
P42226	Signal transducer and activator of transcription 6	STAT6	94.134	0	0	0	0	0	0	0	0	0	1003800	0.346594	0	200760	0
P43487	Ran-specific GTPase-activating protein	RANBP1	23.31	0	0	0	0	0	4471350	0	0	0	0	0.346594	0	894270	0
P48681	Nestin	NES	177.44	2102950	0	0	0	0	0	0	0	0	0	0.346594	420590	0	#DIV/0!
P49736	DNA replication licensing factor MCM2	MCM2	101.89	0	0	0	0	0	0	0	0	1095950	0	0.346594	0	219190	0
P50402	Emerin	EMD	28.994	0	0	0	0	1588500	0	0	0	0	0	0.346594	317700	0	#DIV/0!
P51580	Thiopurine S-methyltransferase	TPMT	28.18	0	0	0	0	0	0	2090900	0	0	0	0.346594	0	418180	0
P51608	Methyl-CpG-binding protein 2	MECP2	52.44	0	0	0	0	0	0	0	0	554300	0	0.346594	0	110860	0
P51911	Calponin-1	CNN1	33.17	0	0	0	0	0	0	0	2082250	0	0	0.346594	0	416450	0
P52594	Arf-GAP domain and FG repeat-containing protein 1	AGFG1	58.259	0	0	0	0	0	0	0	0	1072650	0	0.346594	0	214530	0
P52790	Hexokinase-3	HK3	99.024	0	0	0	0	0	0	0	0	3177300	0	0.346594	0	635460	0
P60983	Glia maturation factor beta	GMFB	16.713	0	3707700	0	0	0	0	0	0	0	0	0.346594	741540	0	#DIV/0!
P61020	Ras-related protein Rab-5B	RAB5B	23.707	0	0	0	0	0	0	0	8028250	0	0	0.346594	0	1605650	0
P61457	Pterin-4-alpha-carbinolamine dehydratase	PCBD1	11.999	0	0	0	0	0	12998000	0	0	0	0	0.346594	0	2599600	0
P61626	Lysozyme C	LYZ	16.537	0	0	0	0	0	0	24198000	0	0	0	0.346594	0	4839600	0
P61960	Ubiquitin-fold modifier 1	UFM1	9.1175	0	0	0	0	0	0	0	2568700	0	0	0.346594	0	513740	0
Q02880	DNA topoisomerase 2-beta	TOP2B	183.26	0	0	0	0	1002350	0	0	0	0	0	0.346594	200470	0	#DIV/0!
Q05519	Serine/arginine-rich splicing factor 11	SRSF11	53.542	0	0	0	0	1505450	0	0	0	0	0	0.346594	301090	0	#DIV/0!
Q08174	Protocadherin-1	PCDH1	114.74	0	0	0	0	0	0	3913700	0	0	0	0.346594	0	782740	0
Q08722	Leukocyte surface antigen CD47	CD47	35.213	0	0	0	0	0	0	0	0	0	1839950	0.346594	0	367990	0
Q08752	Peptidyl-prolyl cis-trans isomerase D	PPID	40.763	0	755700	0	0	0	0	0	0	0	0	0.346594	151140	0	#DIV/0!
Q12769	Nuclear pore complex protein Nup160	NUP160	162.12	0	0	0	0	0	0	0	0	2227500	0	0.346594	0	445500	0
Q14435	Polypeptide N-acetylgalactosaminyltransferase 3	GALNT3	72.609	0	0	0	0	0	0	0	0	0	945250	0.346594	0	189050	0
Q14554	Protein disulfide-isomerase A5	PDIA5	59.594	0	0	0	0	1270550	0	0	0	0	0	0.346594	254110	0	#DIV/0!
Q14683	Structural maintenance of chromosomes protein 1A	SMC1A	143.23	0	0	0	0	0	0	0	0	0	764600	0.346594	0	152920	0
Q15274	Nicotinate-nucleotide pyrophosphorylase [carboxylating]	QPRT	30.845	0	0	0	0	0	0	3437850	0	0	0	0.346594	0	687570	0
Q15628	Tumor necrosis factor receptor type 1-associated DEATH domain protein	TRADD	34.247	0	0	0	0	0	0	0	0	0	720150	0.346594	0	144030	0
Q15843	NEDD8	NEDD8	9.0714	0	0	0	0	0	0	0	0	0	190020	0.346594	0	38004	0
Q16610	Extracellular matrix protein 1	ECM1	60.673	0	0	0	0	0	0	0	1089550	0	0	0.346594	0	217910	0
Q16630	Cleavage and polyadenylation specificity factor subunit 6	CPSF6	59.209	0	0	0	0	0	0	3590850	0	0	0	0.346594	0	718170	0
Q16740	Putative ATP-dependent Clp protease proteolytic subunit, mitochondrial	CLPP	30.18	0	0	0	0	0	0	0	0	0	513750	0.346594	0	102750	0
Q16775	Hydroxyacylglutathione hydrolase, mitochondrial	HAGH	33.805	0	0	0	0	0	0	0	0	0	64080	0.346594	0	12816	0
Q16850	Lanosterol 14-alpha demethylase	CYP51A1	56.805	0	0	0	0	4709200	0	0	0	0	0	0.346594	941840	0	#DIV/0!
Q4V328	GRIP1-associated protein 1	GRIPAP1	95.988	0	0	0	0	0	0	0	0	1417050	0	0.346594	0	283410	0
Q53FA7	Quinone oxidoreductase PIG3	TP53I3	35.536	3738750	0	0	0	0	0	0	0	0	0	0.346594	747750	0	#DIV/0!
Q53T59	HCLS1-binding protein 3	HS1BP3	42.78	0	0	0	0	12711500	0	0	0	0	0	0.346594	2542300	0	#DIV/0!
Q5EBM0	UMP-CMP kinase 2, mitochondrial	CMPK2	49.447	0	0	0	0	0	0	0	0	1851250	0	0.346594	0	370250	0
Q5SRE5	Nucleoporin NUP188 homolog	NUP188	196.04	0	0	0	0	0	0	0	0	268985	0	0.346594	0	53797	0
Q5SRE7	Phytanoyl-CoA dioxygenase domain-containing protein 1	PHYHD1	32.41	0	0	2095550	0	0	0	0	0	0	0	0.346594	419110	0	#DIV/0!
Q5VU13	V-set and immunoglobulin domain-containing protein 8	VSIG8	43.89	0	0	0	0	0	0	42863500	0	0	0	0.346594	0	8572700	0
Q5VWZ2	Lysophospholipase-like protein 1	LYPLAL1	26.316	3251250	0	0	0	0	0	0	0	0	0	0.346594	650250	0	#DIV/0!
Q5VYK3	Proteasome-associated protein ECM29 homolog	ECM29	204.29	0	0	0	0	0	0	0	0	0	1085850	0.346594	0	217170	0
Q66K74	Microtubule-associated protein 1S;MAP1S heavy chain;MAP1S light chain	MAP1S	112.21	0	2033100	0	0	0	0	0	0	0	0	0.346594	406620	0	#DIV/0!
Q6P1J9	Parafibromin	CDC73	60.576	0	0	0	0	0	0	0	0	4861750	0	0.346594	0	972350	0
Q6P1M3	Lethal(2) giant larvae protein homolog 2	LLGL2	113.45	0	0	0	2341350	0	0	0	0	0	0	0.346594	468270	0	#DIV/0!
Q7KZ85	Transcription elongation factor SPT6	SUPT6H	199.07	0	0	0	0	1353300	0	0	0	0	0	0.346594	270660	0	#DIV/0!
Q7Z2K6	Endoplasmic reticulum metallopeptidase 1	ERMP1	100.23	0	0	0	0	0	0	0	30468000	0	0	0.346594	0	6093600	0
Q86XM0	Cation channel sperm-associated protein subunit delta	CATSPERD	90.467	0	0	0	0	0	0	0	875900	0	0	0.346594	0	175180	0
Q8IVM0	Coiled-coil domain-containing protein 50	CCDC50	35.822	0	0	0	0	0	1147600	0	0	0	0	0.346594	0	229520	0
Q8IY21	Probable ATP-dependent RNA helicase DDX60	DDX60	197.85	0	0	0	0	0	0	0	0	3236100	0	0.346594	0	647220	0
Q8IZU2	WD repeat-containing protein 17	WDR17	147.7	0	0	0	0	0	0	0	0	2655050	0	0.346594	0	531010	0
Q8N2G8	GH3 domain-containing protein	GHDC	57.522	0	0	0	0	0	0	0	0	0	1547550	0.346594	0	309510	0
Q8NDH3	Probable aminopeptidase NPEPL1	NPEPL1	55.86	0	0	0	0	0	169775	0	0	0	0	0.346594	0	33955	0
Q8NEU8	DCC-interacting protein 13-beta	APPL2	74.493	0	0	0	0	0	0	0	0	5355500	0	0.346594	0	1071100	0
Q8NEZ4	Histone-lysine N-methyltransferase MLL3	MLL3	541.36	0	0	0	0	30338000	0	0	0	0	0	0.346594	6067600	0	#DIV/0!
Q8NHH9	Atlastin-2	ATL2	66.228	0	0	0	0	0	0	0	0	1573900	0	0.346594	0	314780	0
Q8TB61	Adenosine 3-phospho 5-phosphosulfate transporter 1	SLC35B2	47.514	0	0	0	0	0	0	0	0	469185	0	0.346594	0	93837	0
Q8TCB0	Interferon-induced protein 44	IFI44	50.49	0	0	0	0	0	0	0	0	1486200	0	0.346594	0	297240	0
Q8WYA6	Beta-catenin-like protein 1	CTNNBL1	65.173	0	0	0	1753050	0	0	0	0	0	0	0.346594	350610	0	#DIV/0!
Q92538	Golgi-specific brefeldin A-resistance guanine nucleotide exchange factor 1	GBF1	206.44	0	0	0	0	0	0	659250	0	0	0	0.346594	0	131850	0
Q92600	Cell differentiation protein RCD1 homolog	RQCD1	33.631	0	0	0	0	0	0	0	0	11155000	0	0.346594	0	2231000	0
Q92621	Nuclear pore complex protein Nup205	NUP205	227.92	0	0	0	0	0	0	0	0	370470	0	0.346594	0	74094	0
Q93084	Sarcoplasmic/endoplasmic reticulum calcium ATPase 3	ATP2A3	113.98	0	0	0	0	0	2326000	0	0	0	0	0.346594	0	465200	0
Q969V3	Nicalin	NCLN	62.974	0	0	0	0	0	0	0	2769100	0	0	0.346594	0	553820	0
Q969X5	Endoplasmic reticulum-Golgi intermediate compartment protein 1	ERGIC1	32.592	0	0	0	0	0	0	0	0	0	1892550	0.346594	0	378510	0
Q96A33	Coiled-coil domain-containing protein 47	CCDC47	55.873	0	0	0	0	2074300	0	0	0	0	0	0.346594	414860	0	#DIV/0!
Q96AY3	Peptidyl-prolyl cis-trans isomerase FKBP10	FKBP10	64.244	0	0	0	0	0	2302000	0	0	0	0	0.346594	0	460400	0
Q96BY7	Autophagy-related protein 2 homolog B	ATG2B	232.76	0	0	2074900	0	0	0	0	0	0	0	0.346594	414980	0	#DIV/0!
Q96C01	Protein FAM136A	FAM136A	15.641	0	0	0	0	0	3034600	0	0	0	0	0.346594	0	606920	0
Q96C23	Aldose 1-epimerase	GALM	37.765	1139200	0	0	0	0	0	0	0	0	0	0.346594	227840	0	#DIV/0!
Q96C24	Synaptotagmin-like protein 4	SYTL4	76.023	0	0	0	0	0	0	2082350	0	0	0	0.346594	0	416470	0
Q96CW1	AP-2 complex subunit mu	AP2M1	49.654	0	0	0	0	0	0	0	0	0	1861700	0.346594	0	372340	0
Q96FX8	p53 apoptosis effector related to PMP-22	PERP	21.386	0	0	0	0	0	0	0	4627850	0	0	0.346594	0	925570	0
Q96I24	Far upstream element-binding protein 3	FUBP3	61.64	0	0	0	0	0	0	0	0	768900	0	0.346594	0	153780	0
Q96JB2	Conserved oligomeric Golgi complex subunit 3	COG3	94.095	0	0	0	0	0	1426900	0	0	0	0	0.346594	0	285380	0
Q96JQ2	Calmin	CLMN	111.65	0	0	0	0	0	0	0	0	13584000	0	0.346594	0	2716800	0
Q96RP9	Elongation factor G, mitochondrial	GFM1	83.471	0	0	0	0	0	0	0	0	0	1301600	0.346594	0	260320	0
Q96SB4	SRSF protein kinase 1	SRPK1	74.324	0	0	0	2121100	0	0	0	0	0	0	0.346594	424220	0	#DIV/0!
Q96TC7	Regulator of microtubule dynamics protein 3	FAM82A2	52.118	0	0	1328250	0	0	0	0	0	0	0	0.346594	265650	0	#DIV/0!
Q99471	Prefoldin subunit 5	PFDN5	17.328	0	0	0	0	0	0	0	0	0	1801300	0.346594	0	360260	0
Q99735	Microsomal glutathione S-transferase 2	MGST2	16.62	1507800	0	0	0	0	0	0	0	0	0	0.346594	301560	0	#DIV/0!
Q99973	Telomerase protein component 1	TEP1	290.49	0	0	0	0	0	0	0	0	1190600	0	0.346594	0	238120	0
Q9BQ39	ATP-dependent RNA helicase DDX50	DDX50	82.564	0	0	0	0	0	0	0	0	0	636300	0.346594	0	127260	0
Q9BTT0	Acidic leucine-rich nuclear phosphoprotein 32 family member E	ANP32E	30.692	0	0	0	0	0	0	0	0	2170750	0	0.346594	0	434150	0
Q9BUL8	Programmed cell death protein 10	PDCD10	24.701	0	0	0	0	0	0	0	0	0	919950	0.346594	0	183990	0
Q9BUT1	3-hydroxybutyrate dehydrogenase type 2	BDH2	26.724	0	0	0	0	0	0	0	0	0	1946250	0.346594	0	389250	0
Q9BXW7	Cat eye syndrome critical region protein 5	CECR5	46.321	0	0	0	0	0	0	0	0	0	7674500	0.346594	0	1534900	0
Q9BY44	Eukaryotic translation initiation factor 2A	EIF2A	64.989	0	0	0	0	0	0	0	0	0	3027750	0.346594	0	605550	0
Q9BYE9	Cadherin-related family member 2	CDHR2	141.54	0	0	0	0	5810050	0	0	0	0	0	0.346594	1162010	0	#DIV/0!
Q9BYZ8	Regenerating islet-derived protein 4	REG4	18.23	0	0	0	0	0	0	12308700	0	0	0	0.346594	0	2461740	0
Q9BZ29	Dedicator of cytokinesis protein 9	DOCK9	236.44	0	0	0	0	0	0	0	0	685050	0	0.346594	0	137010	0
Q9GZP8	Immortalization up-regulated protein	IMUP	10.897	0	0	0	0	0	21304500	0	0	0	0	0.346594	0	4260900	0
Q9GZT8	NIF3-like protein 1	NIF3L1	41.968	0	0	0	0	0	0	0	0	0	584500	0.346594	0	116900	0
Q9H190	Syntenin-2	SDCBP2	31.593	0	0	0	0	0	2142750	0	0	0	0	0.346594	0	428550	0
Q9H1E3	Nuclear ubiquitous casein and cyclin-dependent kinase substrate 1	NUCKS1	27.296	0	0	0	0	0	0	0	0	2345650	0	0.346594	0	469130	0
Q9H2C0	Gigaxonin	GAN	67.638	0	0	0	0	0	0	0	0	1835400	0	0.346594	0	367080	0
Q9H2G2	STE20-like serine/threonine-protein kinase	SLK	142.69	0	0	0	0	0	5063200	0	0	0	0	0.346594	0	1012640	0
Q9H2M9	Rab3 GTPase-activating protein non-catalytic subunit	RAB3GAP2	155.98	0	0	0	0	0	0	0	0	0	715650	0.346594	0	143130	0
Q9H3U1	Protein unc-45 homolog A	UNC45A	103.08	0	0	0	0	0	0	0	0	0	2047150	0.346594	0	409430	0
Q9H7C9	UPF0366 protein C11orf67	C11orf67	13.332	0	0	0	0	0	0	0	762600	0	0	0.346594	0	152520	0
Q9H845	Acyl-CoA dehydrogenase family member 9, mitochondrial	ACAD9	68.76	0	0	0	0	0	0	0	0	0	2059250	0.346594	0	411850	0
Q9H9H4	Vacuolar protein sorting-associated protein 37B	VPS37B	31.307	0	0	0	0	0	2097050	0	0	0	0	0.346594	0	419410	0
Q9HAV4	Exportin-5	XPO5	136.31	0	0	0	0	0	0	0	0	321425	0	0.346594	0	64285	0
Q9HBL0	Tensin-1	TNS1	185.7	0	0	0	0	0	1173450	0	0	0	0	0.346594	0	234690	0
Q9HCD6	Protein TANC2	TANC2	219.65	0	0	0	0	0	0	0	0	3729950	0	0.346594	0	745990	0
Q9HD45	Transmembrane 9 superfamily member 3	TM9SF3	67.887	5339500	0	0	0	0	0	0	0	0	0	0.346594	1067900	0	#DIV/0!
Q9NP81	Serine--tRNA ligase, mitochondrial	SARS2	58.282	0	0	0	0	0	0	0	0	2996600	0	0.346594	0	599320	0
Q9NRN7	L-aminoadipate-semialdehyde dehydrogenase-phosphopantetheinyl transferase	AASDHPPT	35.776	0	0	0	0	278010	0	0	0	0	0	0.346594	55602	0	#DIV/0!
Q9NT62	Ubiquitin-like-conjugating enzyme ATG3	ATG3	35.864	0	0	0	0	0	0	0	0	0	385155	0.346594	0	77031	0
Q9NTX5	Ethylmalonyl-CoA decarboxylase	ECHDC1	33.698	0	0	0	0	0	2476500	0	0	0	0	0.346594	0	495300	0
Q9UBC2	Epidermal growth factor receptor substrate 15-like 1	EPS15L1	94.254	0	0	0	0	0	0	0	0	1111350	0	0.346594	0	222270	0
Q9UBV8	Peflin	PEF1	30.381	0	0	0	0	0	0	0	0	0	2092600	0.346594	0	418520	0
Q9UD71	Protein phosphatase 1 regulatory subunit 1B	PPP1R1B	22.963	0	0	0	0	3479600	0	0	0	0	0	0.346594	695920	0	#DIV/0!
Q9UDT6	CAP-Gly domain-containing linker protein 2	CLIP2	115.84	0	0	0	0	0	0	0	0	0	270870	0.346594	0	54174	0
Q9UHB9	Signal recognition particle 68 kDa protein	SRP68	70.729	0	0	0	0	1608400	0	0	0	0	0	0.346594	321680	0	#DIV/0!
Q9UHG2	ProSAAS;KEP;Big SAAS;Little SAAS;Big PEN-LEN;PEN;Little LEN;Big LEN	PCSK1N	27.372	0	0	0	0	0	14267500	0	0	0	0	0.346594	0	2853500	0
Q9UI12	V-type proton ATPase subunit H	ATP6V1H	55.882	0	0	0	0	0	0	0	0	826100	0	0.346594	0	165220	0
Q9UIA9	Exportin-7	XPO7	123.91	0	0	0	0	0	0	0	0	1399400	0	0.346594	0	279880	0
Q9UIQ6	Leucyl-cystinyl aminopeptidase;Leucyl-cystinyl aminopeptidase, pregnancy serum form	LNPEP	117.35	832250	0	0	0	0	0	0	0	0	0	0.346594	166450	0	#DIV/0!
Q9UQE7	Structural maintenance of chromosomes protein 3	SMC3	141.54	0	0	849600	0	0	0	0	0	0	0	0.346594	169920	0	#DIV/0!
Q9Y316	Protein MEMO1	MEMO1	33.733	0	0	0	0	0	0	0	0	603750	0	0.346594	0	120750	0
Q9Y3L3	SH3 domain-binding protein 1	SH3BP1	75.712	0	0	0	0	0	0	0	0	1315300	0	0.346594	0	263060	0
Q9Y5S2	Serine/threonine-protein kinase MRCK beta	CDC42BPB	194.31	0	0	0	0	0	0	0	0	19764000	0	0.346594	0	3952800	0
Q9Y606	tRNA pseudouridine synthase A, mitochondrial	PUS1	47.47	705250	0	0	0	0	0	0	0	0	0	0.346594	141050	0	#DIV/0!
Q9P1F3	Costars family protein ABRACL	ABRACL	9.0564	0	0	8554500	0	0	0	0	19652500	0	10456500	0.347275	1710900	6021800	0.284118
Q13488	V-type proton ATPase 116 kDa subunit a isoform 3	TCIRG1	92.967	0	11202500	14535000	3126150	1975700	0	28028000	7592250	12345500	9764850	0.34899	6167870	11546120	0.534194
P04080	Cystatin-B	CSTB	11.139	33715000	32766500	67000500	29177000	73430500	33923000	42527500	105255500	31686500	145995000	0.349531	47217900	71877500	0.656922
Q15417	Calponin-3	CNN3	36.413	0	4665500	4494650	3739700	8632600	1319700	0	1181800	8456350	182390	0.349755	4306490	2228048	1.93285
Q16787	Laminin subunit alpha-3	LAMA3	366.65	3825800	5645050	3081900	5369100	1590300	13368800	14810000	1256500	2783800	2339600	0.351684	3902430	6911740	0.564609
Q12765	Secernin-1	SCRN1	46.382	3938450	16291500	8711400	5755000	11581950	9354800	4696600	0	14603000	0	0.351898	9255660	5730880	1.61505
P17858	6-phosphofructokinase, liver type	PFKL	85.018	25355000	43916500	44620500	28562000	25617500	24774500	54307500	48587500	27741000	49939500	0.352021	33614300	41070000	0.818464
Q8TE77	Protein phosphatase Slingshot homolog 3	SSH3	72.995	0	0	0	771950	751050	1681850	0	0	2920250	0	0.353451	304600	920420	0.330936
O95479	GDH/6PGL endoplasmic bifunctional protein;Glucose 1-dehydrogenase;6-phosphogluconolactonase	H6PD	88.892	0	9107400	7375900	7375350	11806500	10351250	6626150	7444800	6641550	21684500	0.353887	7133030	10549650	0.676139
P54886	Delta-1-pyrroline-5-carboxylate synthase;Glutamate 5-kinase;Gamma-glutamyl phosphate reductase	ALDH18A1	87.301	13270000	15118500	16029000	14776000	8895800	14729500	14352500	12041500	9223000	9200150	0.354034	13617860	11909330	1.14346
Q6P179	Endoplasmic reticulum aminopeptidase 2	ERAP2	110.46	0	9338350	0	2009700	2312650	3136600	12177500	1226600	5398200	4176450	0.355565	2732140	5223070	0.523091
Q6UX06	Olfactomedin-4	OLFM4	57.279	439600000	11296000	238790000	44446000	57210000	199385000	0	84803500	0	73779500	0.356828	158268400	71593600	2.21065
P23246	Splicing factor, proline- and glutamine-rich	SFPQ	76.149	79875500	115230000	110760000	130260000	84594000	81706500	76513000	93305000	127725000	74746000	0.357355	104143900	90799100	1.14697
O60716	Catenin delta-1	CTNND1	108.17	40033000	51478500	47194500	61488000	44414000	33063500	66567000	58027500	58575500	61925000	0.358691	48921600	55631700	0.879384
P24158	Myeloblastin	PRTN3	27.807	0	0	5555250	0	0	0	10381000	0	0	7229050	0.358854	1111050	3522010	0.315459
Q8WX92	Negative elongation factor B	COBRA1	65.697	0	0	0	0	697150	0	0	712650	1980450	0	0.359181	139430	538620	0.258865
Q92817	Envoplakin	EVPL	231.6	26012000	27627000	39081500	33009000	13555500	29033500	35219000	33546000	76774000	17658500	0.360571	27857000	38446200	0.724571
P35573	Glycogen debranching enzyme;4-alpha-glucanotransferase;Amylo-alpha-1,6-glucosidase	AGL	174.76	0	0	0	0	1396700	0	0	1717500	0	2778100	0.361041	279340	899120	0.310682
P08572	Collagen alpha-2(IV) chain;Canstatin	COL4A2	167.55	93914500	134525000	45710000	128305000	49604000	159165000	71713000	22702000	11330000	27032500	0.361126	90411700	58388500	1.54845
P34897	Serine hydroxymethyltransferase, mitochondrial	SHMT2	55.992	0	10738000	4141000	3740600	5767300	7486650	12604300	2204600	6016800	7694000	0.3641	4877380	7201270	0.677294
P01275	Glucagon;Glicentin;Glicentin-related polypeptide;Oxyntomodulin;Glucagon;Glucagon-like peptide 1;Glucagon-like peptide 1(7-37);Glucagon-like peptide 1(7-36);Glucagon-like peptide 2	GCG	20.909	21799500	0	0	0	0	578375000	0	0	0	0	0.364398	4359900	115675000	0.0376909
Q92973	Transportin-1	TNPO1	102.35	4727150	4679650	3019650	0	4544400	1649850	2115250	0	4921900	2492900	0.364703	3394170	2235980	1.51798
P29508	Serpin B3	SERPINB3	44.564	0	0	0	0	3084750	0	0	0	0	79528000	0.364936	616950	15905600	0.0387882
P51888	Prolargin	PRELP	43.809	30763500	59285500	10114200	23125000	12661500	18782500	32201500	22737500	3451400	10081200	0.36531	27189940	17450820	1.55809
Q7Z333	Probable helicase senataxin	SETX	302.88	0	0	0	0	19328500	0	0	0	0	899050	0.368752	3865700	179810	21.4988
P38117	Electron transfer flavoprotein subunit beta	ETFB	27.843	80135000	21918000	41701000	42690500	52916500	76262000	31011000	55344500	50888500	95036500	0.369113	47872200	61708500	0.77578
Q3LXA3	Bifunctional ATP-dependent dihydroxyacetone kinase/FAD-AMP lyase (cyclizing);ATP-dependent dihydroxyacetone kinase;FAD-AMP lyase (cyclizing)	DAK	58.946	3175600	2487550	2138800	7064850	11530800	4703650	3801550	7821300	5090700	31142500	0.369418	5279520	10511940	0.50224
Q10567	AP-1 complex subunit beta-1	AP1B1	104.64	17525500	26581000	25323000	17880500	23366500	19602000	37080000	20509000	21336000	30872000	0.369445	22135300	25879800	0.855312
P62316	Small nuclear ribonucleoprotein Sm D2	SNRPD2	13.527	4500700	11424800	18482000	14871000	14749450	18552500	3533250	9846500	12824345	0	0.369514	12805590	8951319	1.43058
Q9H4A4	Aminopeptidase B	RNPEP	72.595	19335000	11971500	19034000	15325000	15877000	22219000	16456500	17532000	17772000	15881500	0.37048	16308500	17972200	0.907429
P27797	Calreticulin	CALR	48.141	55211000	44666000	71649500	32342000	97490500	80735500	40840500	87171000	47879000	153990000	0.371032	60271800	82123200	0.733919
O14979	Heterogeneous nuclear ribonucleoprotein D-like	HNRPDL	46.437	28373500	19838000	25074500	30910500	20682000	19460000	21000500	20786500	26588500	25012000	0.371215	24975700	22569500	1.10661
P67809	Nuclease-sensitive element-binding protein 1	YBX1	35.924	25239500	54636500	47753000	47553500	38219000	27138500	36626000	44691500	32762500	43628000	0.373714	42680300	36969300	1.15448
Q12792	Twinfilin-1	TWF1	40.282	5641500	9677900	9620200	9003150	20122500	18845500	6508500	15174500	13245000	15269650	0.373907	10813050	13808630	0.783065
Q03252	Lamin-B2	LMNB2	67.688	52254000	43793000	59810500	83942000	47185000	56087000	35237000	82901500	105964000	72166000	0.376055	57396900	70471100	0.814474
P27695	DNA-(apurinic or apyrimidinic site) lyase;DNA-(apurinic or apyrimidinic site) lyase, mitochondrial	APEX1	35.554	10712000	19626500	17884450	15500500	12958500	13353500	12788200	8542200	13692000	17993500	0.376507	15336390	13273880	1.15538
P26038	Moesin	MSN	67.819	77165500	118675000	69639500	69063500	144975000	83613000	94563000	72479500	74812000	80121500	0.376635	95903700	81117800	1.18228
Q8TAT6	Nuclear protein localization protein 4 homolog	NPLOC4	68.119	19899000	42790500	0	15637500	0	15220000	0	7750500	0	15229500	0.377586	15665400	7640000	2.05045
P62847	40S ribosomal protein S24	RPS24	15.423	5816000	7718950	8035600	19580950	7561200	0	7749100	9623350	7872150	9264750	0.379173	9742540	6901870	1.41158
O60701	UDP-glucose 6-dehydrogenase	UGDH	55.023	5036000	16936500	26293500	19768000	20597500	14155000	8323500	53226500	8397000	60600000	0.37937	17726300	28940400	0.612511
Q15181	Inorganic pyrophosphatase	PPA1	32.66	99369500	84453500	57873000	84002500	110370000	93348500	95378500	88806000	77739000	160155000	0.379387	87213700	103085400	0.846033
P19525	Interferon-induced, double-stranded RNA-activated protein kinase	EIF2AK2	62.094	9560600	6703750	9717400	11252200	5073100	7829550	2654150	4991550	11919600	6004700	0.379714	8461410	6679910	1.2667
O15258	Protein RER1	RER1	22.958	0	5500750	0	3840600	4901950	2803150	0	753600	3687650	554800	0.38087	2848660	1559840	1.82625
P06727	Apolipoprotein A-IV	APOA4	45.398	1065650	2442500	0	1535000	0	6879600	1340850	1909050	914300	0	0.38147	1008630	2208760	0.45665
P37837	Transaldolase	TALDO1	37.54	35181000	53009500	80394000	49045000	63432500	38064000	70591500	83814000	55049000	89523500	0.381479	56212400	67408400	0.833908
P80188	Neutrophil gelatinase-associated lipocalin	LCN2	22.588	2511300	8159250	22425000	832000	0	5618350	18800500	978550	0	86381000	0.383148	6785510	22355680	0.303525
O15371	Eukaryotic translation initiation factor 3 subunit D	EIF3D	63.972	13726000	14857500	14301500	15987000	14494500	13746000	16729000	17046500	13235500	16818000	0.383518	14673300	15515000	0.945749
P05109	Protein S100-A8	S100A8	10.834	1425800	7346450	22903500	4480850	3079400	1359200	8168000	19882500	2828750	61318000	0.384028	7847200	18711290	0.419383
Q96M27	Protein PRRC1	PRRC1	46.701	0	0	0	0	2093950	0	0	0	1626750	6556050	0.388962	418790	1636560	0.255897
P18283	Glutathione peroxidase 2	GPX2	21.972	47981000	20680000	12975500	14321000	17520000	43853000	26096000	38656500	4040300	47060000	0.389249	22695500	31941160	0.710541
P54578	Ubiquitin carboxyl-terminal hydrolase 14	USP14	56.068	5143500	4799700	6144500	3605400	2249350	8346750	0	2772550	2512750	1079550	0.389636	4388490	2942320	1.49151
P43304	Glycerol-3-phosphate dehydrogenase, mitochondrial	GPD2	80.852	88539000	70253000	62354000	66943500	57185500	76433000	91157500	92136500	81483500	47941000	0.389712	69055000	77830300	0.887251
Q08945	FACT complex subunit SSRP1	SSRP1	81.074	0	7769300	9451550	14044000	5333550	3120800	2762750	6456100	6498250	6508800	0.390035	7319680	5069340	1.44391
Q8N4Y2	EF-hand calcium-binding domain-containing protein 4A	EFCAB4A	44.956	0	0	1215800	0	0	0	0	847350	4385350	0	0.390394	243160	1046540	0.232347
P30626	Sorcin	SRI	21.676	36291500	50928000	54046500	30211500	26738500	40810500	35278000	39217000	31032000	23209500	0.391663	39643200	33909400	1.16909
P11310	Medium-chain specific acyl-CoA dehydrogenase, mitochondrial	ACADM	46.588	0	3452800	1528450	5222000	3385900	3865950	0	3364700	3764750	13924800	0.393313	2717830	4984040	0.545307
Q13131	5-AMP-activated protein kinase catalytic subunit alpha-1	PRKAA1	64.009	5740850	3006900	0	1747650	3775100	2305350	0	0	4079750	2302250	0.394064	2854100	1737470	1.64268
O95292	Vesicle-associated membrane protein-associated protein B/C	VAPB	27.228	6382000	10641950	16716500	16187000	14087000	10738000	15028000	14427500	14305000	20873500	0.395041	12802890	15074400	0.849313
Q8WVV4	Protein POF1B	POF1B	68.064	12324850	22923500	28460000	19368500	11451200	15026000	26248500	51319000	22942000	13003500	0.39508	18905610	25707800	0.735404
P27708	CAD protein;Glutamine-dependent carbamoyl-phosphate synthase;Aspartate carbamoyltransferase;Dihydroorotase	CAD	242.98	13258000	10286000	1825500	8360200	6276100	9263250	6727800	5386250	3977500	5121500	0.396357	8001160	6095260	1.31269
Q9BTV4	Transmembrane protein 43	TMEM43	44.875	8619500	9577350	10839800	13089400	17838000	9136450	12986500	8155350	34896000	17831500	0.396917	11992810	16601160	0.722408
P12532	Creatine kinase U-type, mitochondrial	CKMT1A	47.036	60605500	42751500	66747500	44576000	42733500	72221500	117040000	43296000	21976500	78619500	0.398567	51482800	66630700	0.772659
P01876	Ig alpha-1 chain C region	IGHA1	37.654	68556000	111435000	73236500	35541000	34159500	63866500	368705000	44020500	35334500	96832000	0.399462	64585600	121751700	0.53047
P24539	ATP synthase subunit b, mitochondrial	ATP5F1	28.908	0	0	0	0	3244350	0	0	3698500	2014200	1742995	0.401498	648870	1491139	0.435151
P52815	39S ribosomal protein L12, mitochondrial	MRPL12	21.348	6215800	0	8423500	2068550	2629350	1802700	0	7971000	0	0	0.402598	3867440	1954740	1.97849
P00966	Argininosuccinate synthase	ASS1	46.53	29291000	50307500	34303000	15463500	21323000	24387000	171550000	25590500	10922500	50927000	0.402793	30137600	56675400	0.531758
Q9UM54	Unconventional myosin-VI	MYO6	149.69	5020000	13440500	21212500	7620200	7802800	8086250	18213500	28330500	6786800	15090500	0.403035	11019200	15301510	0.720138
P40429	60S ribosomal protein L13a	RPL13A	23.577	14764500	16150500	17154500	21348500	14750500	7839800	13406500	14269500	19601000	18438500	0.404763	16833700	14711060	1.14429
Q96BQ1	Protein FAM3D	FAM3D	24.963	0	6941100	0	0	2524700	871900	16260000	0	0	7451200	0.404848	1893160	4916620	0.385053
Q14126	Desmoglein-2	DSG2	122.29	46868500	40356000	51633500	59404500	46899500	44745500	50948500	61843000	87042000	39917500	0.405225	49032400	56899300	0.86174
Q96C86	m7GpppX diphosphatase	DCPS	38.608	3354500	10153250	6635450	5969300	7401350	1962550	6956400	6157200	6085050	6145000	0.405395	6702770	5461240	1.22733
P62314	Small nuclear ribonucleoprotein Sm D1	SNRPD1	13.281	15829500	23783500	24173500	27998500	8420250	15045000	20971500	19265500	9251400	17807000	0.405527	20041050	16468080	1.21696
Q13263	Transcription intermediary factor 1-beta	TRIM28	88.549	49031000	29705500	20225000	32569000	44982000	37793000	16151000	27663000	19885000	42962000	0.406357	35302500	28890800	1.22193
Q9UJ72	Annexin A10	ANXA10	37.277	43049000	49508000	58619000	50719500	0	49886000	82596500	149235000	4628150	33005500	0.407712	40379100	63870230	0.632205
Q9Y224	UPF0568 protein C14orf166	C14orf166	28.068	13486000	10823100	11181200	11619750	12036000	10030500	8941800	14346000	17856000	15606000	0.407818	11829210	13356060	0.885681
P28482	Mitogen-activated protein kinase 1	MAPK1	41.389	27622500	17580500	22249500	13069500	25146500	26987500	24517000	27376500	11920000	34681000	0.407894	21133700	25096400	0.842101
Q12929	Epidermal growth factor receptor kinase substrate 8	EPS8	91.88	266140000	452625000	408015000	525365000	322175000	419225000	558975000	425505000	738120000	243850000	0.408132	394864000	477135000	0.827573
P50570	Dynamin-2	DNM2	98.063	34146500	96531000	36413000	31025000	44625500	34075500	137870000	65656500	43972500	57274000	0.408428	48548200	67769700	0.71637
P55010	Eukaryotic translation initiation factor 5	EIF5	49.222	7094350	5211300	2332850	7910850	4927750	5469900	5929700	8416950	5378800	7204850	0.409571	5495420	6480040	0.848053
Q00653	Nuclear factor NF-kappa-B p100 subunit;Nuclear factor NF-kappa-B p52 subunit	NFKB2	96.748	621200	0	1344750	6072200	0	0	0	0	2587400	0	0.410333	1607630	517480	3.10665
Q9P2I0	Cleavage and polyadenylation specificity factor subunit 2	CPSF2	88.486	0	1041800	1306250	1642450	915200	2294400	0	3187200	911050	1200000	0.410982	981140	1518530	0.646112
P00568	Adenylate kinase isoenzyme 1	AK1	21.635	27946000	11554300	6197700	17655500	23575500	28874000	17290000	8333150	21285000	39920500	0.411018	17385800	23140530	0.751314
P00491	Purine nucleoside phosphorylase	PNP	32.118	64929000	36224000	40885000	30936500	42150000	58680000	80966000	46104500	16039500	67391500	0.41113	43024900	53836300	0.79918
Q9UHG3	Prenylcysteine oxidase 1	PCYOX1	56.639	0	0	0	0	4628350	0	0	4352200	8936400	0	0.413424	925670	2657720	0.348295
Q3YEC7	Rab-like protein 1	PARF	79.548	0	0	0	0	4200200	0	1405550	0	3565300	4664050	0.415091	840040	1926980	0.435936
P10768	S-formylglutathione hydrolase	ESD	31.462	3267050	5243000	4636450	5233500	8418750	4379250	4774750	7036500	3784150	1603950	0.41533	5359750	4315720	1.24191
P62195	26S protease regulatory subunit 8	PSMC5	45.626	10091450	10591500	12960000	13714000	10313000	10747950	11174500	10650500	11649500	10022550	0.415469	11533990	10849000	1.06314
P21399	Cytoplasmic aconitate hydratase	ACO1	98.398	4112300	9619100	11017250	4029900	8686700	4558850	6997450	26921500	6298250	11230050	0.416558	7493050	11201220	0.668949
Q86UP2	Kinectin	KTN1	156.27	2581250	7650000	9026700	7903400	15165500	8261400	6979150	13380500	10737650	13169500	0.417049	8465370	10505640	0.805793
O76070	Gamma-synuclein	SNCG	13.331	0	0	0	0	18514500	0	0	0	0	2530000	0.417211	3702900	506000	7.31798
P50453	Serpin B9	SERPINB9	42.403	0	15125500	6736250	12995000	4224150	1109350	19878000	15378000	16869500	5331500	0.417286	7816180	11713270	0.667293
P13611	Versican core protein	VCAN	372.82	30572500	53311000	11059500	22054500	10203550	23120500	83782500	24227000	45311000	14085500	0.417292	25440210	38105300	0.667629
Q9HDC9	Adipocyte plasma membrane-associated protein	APMAP	46.48	25214500	38161000	37763500	30203000	37927000	27993500	39056500	27825000	41229500	62298500	0.417664	33853800	39680600	0.853157
Q6NVY1	3-hydroxyisobutyryl-CoA hydrolase, mitochondrial	HIBCH	43.482	4493400	10286750	9854750	13049000	16346000	7004850	12514500	21008500	7107950	23066500	0.41918	10805980	14140460	0.764189
P36957	Dihydrolipoyllysine-residue succinyltransferase component of 2-oxoglutarate dehydrogenase complex, mitochondrial	DLST	48.755	50795000	24381500	28616500	42124500	27195000	45983000	38982000	23444000	61502500	37282000	0.419717	34622500	41438700	0.835511
Q9Y6N5	Sulfide:quinone oxidoreductase, mitochondrial	SQRDL	49.96	86656500	41873500	62926000	98125500	40053500	82682500	63566000	52733000	106633500	87775000	0.420261	65927000	78678000	0.837934
P78347	General transcription factor II-I	GTF2I	112.42	407710000	820630000	710295000	458370000	816915000	554050000	785530000	782175000	735300000	775520000	0.420616	642784000	726515000	0.88475
P50995	Annexin A11	ANXA11	54.389	110935000	113855000	126115000	95393500	134180000	89199500	116640000	104254500	86012500	136100000	0.420945	116095700	106441300	1.0907
O75306	NADH dehydrogenase [ubiquinone] iron-sulfur protein 2, mitochondrial	NDUFS2	52.545	1370450	2434550	0	10600500	2958150	2172550	6496450	6165450	5654200	5372900	0.421912	3472730	5172310	0.671408
Q9UJS0	Calcium-binding mitochondrial carrier protein Aralar2	SLC25A13	74.175	17864000	9445100	8626500	5799500	11658500	16201000	14318500	10280300	10215100	12229500	0.423722	10678720	12648880	0.844242
Q16822	Phosphoenolpyruvate carboxykinase [GTP], mitochondrial	PCK2	70.729	14251500	10608000	12742500	14942000	4781300	14877000	17126000	6004000	17251000	13676000	0.423876	11465060	13786800	0.831597
O15400	Syntaxin-7	STX7	29.815	6547000	11394700	9421900	4673950	4322050	7394600	24831500	8171200	5068400	7099350	0.426317	7271920	10513010	0.691707
O15230	Laminin subunit alpha-5	LAMA5	399.73	6040000	8422850	0	5996800	4859700	11304000	3167700	0	0	0	0.427458	5063870	2894340	1.74958
Q9NRV9	Heme-binding protein 1	HEBP1	21.097	903000	0	0	0	0	5801000	0	0	0	0	0.428325	180600	1160200	0.155663
Q14980	Nuclear mitotic apparatus protein 1	NUMA1	238.26	14822500	27884500	25437500	31484000	16187500	14416000	14582000	20076000	31715000	15738150	0.428755	23163200	19305430	1.19983
Q13148	TAR DNA-binding protein 43	TARDBP	44.739	3582400	6177600	8641050	9533600	7057200	5583350	4978850	7984000	8729600	0	0.428845	6998370	5455160	1.28289
P07910	Heterogeneous nuclear ribonucleoproteins C1/C2	HNRNPC	33.67	64000000	92845500	103815000	123720000	86804000	61719000	75260000	89380000	105640000	88105500	0.429834	94236900	84020900	1.12159
P50395	Rab GDP dissociation inhibitor beta	GDI2	50.663	141575000	111200000	136460000	79537000	120440000	127230000	152255000	137690000	68547000	206255000	0.42998	117842400	138395400	0.851491
P00390	Glutathione reductase, mitochondrial	GSR	56.256	4190900	11524500	14160500	9196250	27458000	8931500	20550500	17919500	8480000	38467000	0.430606	13306030	18869700	0.705153
Q13938	Calcyphosin	CAPS	20.967	6598500	6093450	18796950	2482950	2252350	7874950	0	9356300	2007900	2353550	0.430668	7244840	4318540	1.67761
P28331	NADH-ubiquinone oxidoreductase 75 kDa subunit, mitochondrial	NDUFS1	79.467	5527000	11466000	11151000	20374000	6130050	9678050	19680500	11342650	13851500	13168500	0.431689	10929610	13544240	0.806956
Q9NZ08	Endoplasmic reticulum aminopeptidase 1	ERAP1	107.23	4432900	7858050	9794000	9549250	10091800	7427900	8790550	9266850	9717250	11764500	0.432087	8345200	9393410	0.88841
P13489	Ribonuclease inhibitor	RNH1	49.973	7633500	16040500	28160500	24710000	15022000	13023500	30079500	14573000	29476500	25851000	0.432353	18313300	22600700	0.810298
P08133	Annexin A6	ANXA6	75.872	50942500	96895500	55871000	33205000	31846500	35123500	54856500	37835000	35074000	53852000	0.433587	53752100	43348200	1.24001
O75955	Flotillin-1	FLOT1	47.355	14880000	30853000	37070500	11340850	14299000	16096500	21507500	22323000	10544350	14974500	0.434057	21688670	17089170	1.26915
P07339	Cathepsin D;Cathepsin D light chain;Cathepsin D heavy chain	CTSD	44.552	40396500	76029500	80626500	45693000	96582500	44383000	97480500	71595500	67591000	135925000	0.435838	67865600	83395000	0.813785
O00338	Sulfotransferase 1C2	SULT1C2	34.88	0	0	960450	0	4157000	0	0	18108800	0	1892500	0.436714	1023490	4000260	0.255856
O14773	Tripeptidyl-peptidase 1	TPP1	61.247	5401000	24712500	8740500	7637100	8807200	7864600	42031500	9549350	11611500	13817100	0.436931	11059660	16974810	0.651534
P12956	X-ray repair cross-complementing protein 6	XRCC6	69.842	162845000	120685000	124725000	170985000	122065000	114475000	122245000	151130000	134250000	127765000	0.438204	140261000	129973000	1.07915
P11766	Alcohol dehydrogenase class-3	ADH5	39.724	9970500	12112000	13267000	18875500	12952500	9462500	9593850	17338000	16695000	31561000	0.438526	13435500	16930070	0.793588
P20618	Proteasome subunit beta type-1	PSMB1	26.489	20755500	24847000	26822500	18846000	20962000	18217000	21108000	23333000	18806000	23350000	0.439239	22446600	20962800	1.07078
Q14520	Hyaluronan-binding protein 2;Hyaluronan-binding protein 2 50 kDa heavy chain;Hyaluronan-binding protein 2 50 kDa heavy chain alternate form;Hyaluronan-binding protein 2 27 kDa light chain;Hyaluronan-binding protein 2 27 kDa light chain alternate form	HABP2	62.671	0	0	0	4920300	3953400	0	0	5575500	18750500	0	0.43929	1774740	4865200	0.364783
Q99959	Plakophilin-2	PKP2	97.414	8057200	9727650	9869600	21688500	6786450	13758000	10436050	14745500	25530500	7974000	0.441461	11225880	14488810	0.774797
P30039	Phenazine biosynthesis-like domain-containing protein	PBLD	31.785	0	0	0	0	4956300	1839800	0	0	0	17660500	0.442179	991260	3900060	0.254165
Q8NE71	ATP-binding cassette sub-family F member 1	ABCF1	95.925	0	0	7156250	1189450	2052850	0	0	1553550	0	2965300	0.442324	2079710	903770	2.30115
P07099	Epoxide hydrolase 1	EPHX1	52.948	4485950	6606500	12264500	9416050	27941500	8043700	7345800	22899500	8954750	51500500	0.442399	12142900	19748850	0.614866
P22570	NADPH:adrenodoxin oxidoreductase, mitochondrial	FDXR	53.836	0	0	0	1120750	0	0	1223750	0	1558950	0	0.44242	224150	556540	0.402756
Q02978	Mitochondrial 2-oxoglutarate/malate carrier protein	SLC25A11	34.061	0	0	0	701600	0	0	0	0	0	3823050	0.445136	140320	764610	0.183518
Q9UNF0	Protein kinase C and casein kinase substrate in neurons protein 2	PACSIN2	55.738	15665000	8539900	2602700	13265500	14129000	19129000	9458750	4575350	14835500	22164500	0.445287	10840420	14032620	0.772516
Q8TE67	Epidermal growth factor receptor kinase substrate 8-like protein 3	EPS8L3	66.86	0	0	6842750	0	4234350	1439400	0	2187000	1498550	0	0.445698	2215420	1024990	2.16141
P49720	Proteasome subunit beta type-3	PSMB3	22.949	10108000	22591000	22179500	35313500	15924000	19732000	27027500	23585000	33858000	21446000	0.447239	21223200	25129700	0.844546
Q92900	Regulator of nonsense transcripts 1	UPF1	124.34	2600100	3484200	0	1657550	2867750	2436950	3953300	1101850	2881500	3321800	0.447953	2121920	2739080	0.774683
P07954	Fumarate hydratase, mitochondrial	FH	54.636	23750500	19910000	13675500	22641500	34177500	31234500	30844500	16698500	15167500	46601000	0.448878	22831000	28109200	0.812225
Q96HN2	Putative adenosylhomocysteinase 3	AHCYL2	66.72	3186800	7062450	9570400	3207000	9946900	8942100	8198150	4218900	5263850	17123500	0.44902	6594710	8749300	0.753741
Q99623	Prohibitin-2	PHB2	33.296	85804500	63591000	37884000	99159000	88440000	90415000	65257000	54798000	117495000	112915000	0.449191	74975700	88176000	0.850296
P40855	Peroxisomal biogenesis factor 19	PEX19	32.806	0	0	0	0	1167800	0	0	0	1174850	1698800	0.450873	233560	574730	0.406382
P15374	Ubiquitin carboxyl-terminal hydrolase isozyme L3	UCHL3	26.182	20098500	16809500	17115500	15404500	13284000	16180500	30666500	19327500	13897000	15418500	0.45089	16542400	19098000	0.866185
Q16643	Drebrin	DBN1	71.428	19866500	8953550	11102800	6407900	27227500	15834000	10390850	6433550	7241100	16287500	0.45114	14711650	11237400	1.30917
P43490	Nicotinamide phosphoribosyltransferase	NAMPT	55.52	21940500	32505000	51036000	34148000	70352000	22995500	19391000	55261000	29377000	296240000	0.45185	41996300	84652900	0.4961
Q13045	Protein flightless-1 homolog	FLII	144.75	12226500	9006450	4076650	7795400	7425500	10784800	9071200	10631500	7547250	8271900	0.452147	8106100	9261330	0.875263
O95373	Importin-7	IPO7	119.52	0	3900800	0	3965950	2088100	1748400	2184650	0	2037500	0	0.452178	1990970	1194110	1.66733
P19971	Thymidine phosphorylase	TYMP	49.955	13978500	53689500	77727500	104410000	77951500	35713500	51309000	61956500	146350000	143735000	0.452316	65551400	87812800	0.74649
P25205	DNA replication licensing factor MCM3	MCM3	90.98	0	4278050	1710600	13633550	1018350	0	0	3177050	6473150	0	0.454364	4128110	1930040	2.13887
P09622	Dihydrolipoyl dehydrogenase, mitochondrial	DLD	54.177	17560000	19107000	6142000	16146000	24281500	18918500	8793500	11927000	19584000	9255500	0.456486	16647300	13695700	1.21551
O43684	Mitotic checkpoint protein BUB3	BUB3	37.154	8385200	11437500	10264100	12495000	11779000	9338850	10321850	8955550	11167700	11236000	0.457383	10872160	10203990	1.06548
Q9Y376	Calcium-binding protein 39	CAB39	39.869	4605250	3236550	4077750	6038600	3212150	4442300	4113000	5179250	5977350	3965300	0.457844	4234060	4735440	0.894122
P61289	Proteasome activator complex subunit 3	PSME3	29.506	0	0	3409950	7121200	4461000	0	0	3189100	2265950	3458600	0.458197	2998430	1782730	1.68193
Q96SQ9	Cytochrome P450 2S1	CYP2S1	55.816	12489000	5317050	9009750	19060000	15926500	20313500	7430750	21911500	7269050	21054500	0.459282	12360460	15595860	0.792548
P09110	3-ketoacyl-CoA thiolase, peroxisomal	ACAA1	44.292	13303500	8220150	14919450	9387800	15983500	12148000	11294000	12491500	16497000	16820500	0.460596	12362880	13850200	0.892614
Q9Y6C9	Mitochondrial carrier homolog 2	MTCH2	33.331	2120850	4215700	1325800	0	4983250	3617900	5362100	3738250	5058200	0	0.460723	2529120	3555290	0.711368
Q9ULC5	Long-chain-fatty-acid--CoA ligase 5	ACSL5	75.99	25143500	12240500	12738500	11940200	12269750	25440000	15741500	20764000	7706400	19925000	0.461004	14866490	17915380	0.829817
Q9Y230	RuvB-like 2	RUVBL2	51.156	22215000	18740500	16046000	11655500	15999000	19570500	15835000	14750000	9444750	15822500	0.461156	16931200	15084550	1.12242
O15231	Zinc finger protein 185	ZNF185	73.525	1948050	6324600	5908950	1382850	7528550	8455050	2454150	2629550	2304500	0	0.461167	4618600	3168650	1.45759
P12429	Annexin A3	ANXA3	36.375	188190000	70715000	298850000	225285000	131550000	215005000	83608000	299775000	350145000	198810000	0.461423	182918000	229468600	0.797137
P61247	40S ribosomal protein S3a	RPS3A	29.945	16203000	29491000	25691500	32871000	22111500	18634000	26044500	27674500	23446000	16726850	0.461694	25273600	22505170	1.12301
Q9UGM3	Deleted in malignant brain tumors 1 protein	DMBT1	260.73	0	26647000	29208500	0	769215000	0	34904500	0	0	190345000	0.462961	165014100	45049900	3.66292
P22102	Trifunctional purine biosynthetic protein adenosine-3;Phosphoribosylamine--glycine ligase;Phosphoribosylformylglycinamidine cyclo-ligase;Phosphoribosylglycinamide formyltransferase	GART	107.77	3711500	7975800	3008500	10029600	4261800	3618750	9425600	8191500	2510850	15733000	0.463045	5797440	7895940	0.734231
Q99715	Collagen alpha-1(XII) chain	COL12A1	333.14	27435000	150995000	41607000	14087000	37112000	13834000	67077500	43932000	26182500	18046000	0.463073	54247200	33814400	1.60426
P55957	BH3-interacting domain death agonist;BH3-interacting domain death agonist p15;BH3-interacting domain death agonist p13;BH3-interacting domain death agonist p11	BID	21.994	0	7168800	4387350	2236750	2465150	12569500	4735800	4481950	3635300	0	0.463415	3251610	5084510	0.639513
Q9Y2A7	Nck-associated protein 1	NCKAP1	128.79	0	0	2097650	0	4401200	1598050	0	5981750	0	4735500	0.463911	1299770	2463060	0.527705
Q14240	Eukaryotic initiation factor 4A-II	EIF4A2	46.402	4946350	22428000	24778000	27929000	24844500	9604900	13773000	25296000	37320500	53489000	0.464771	20985170	27896680	0.752246
P49321	Nuclear autoantigenic sperm protein	NASP	85.237	0	2890250	8492400	5897350	5833450	0	0	6174950	5754950	3586900	0.464892	4622690	3103360	1.48958
P40199	Carcinoembryonic antigen-related cell adhesion molecule 6	CEACAM6	37.194	70005500	70808000	177810000	63965000	137645000	96034000	76533000	178530000	191000000	102868000	0.466156	104046700	128993000	0.806607
P17301	Integrin alpha-2	ITGA2	129.29	25396500	10388000	6412050	15388000	13204500	18565000	13363500	5976900	7860150	10180750	0.466364	14157810	11189260	1.2653
Q13576	Ras GTPase-activating-like protein IQGAP2	IQGAP2	180.58	18824000	19115500	25180000	18879000	15790000	16203000	18199000	28081500	18071500	29384000	0.466427	19557700	21987800	0.88948
P04632	Calpain small subunit 1	CAPNS1	28.315	91471500	68290500	79954000	74422000	68440000	79752000	36885500	89927500	74740500	62980500	0.468622	76515600	68857200	1.11122
P01833	Polymeric immunoglobulin receptor;Secretory component	PIGR	83.283	3207350	23617000	15805000	3696150	5959000	6301850	122355000	3764850	3672150	6683400	0.468754	10456900	28555450	0.366196
Q9UEY8	Gamma-adducin	ADD3	79.154	5452000	13617000	5000000	8673250	3732350	8981650	9236650	9116400	7424100	8574050	0.469899	7294920	8666570	0.841731
O75874	Isocitrate dehydrogenase [NADP] cytoplasmic	IDH1	46.659	193270000	64475500	190670000	98366500	160620000	159570000	76098500	291640000	126455000	226265000	0.472084	141480400	176005700	0.80384
P00915	Carbonic anhydrase 1	CA1	28.87	1978700	7976650	0	1293050	13739500	0	3346600	2447650	0	8018900	0.473333	4997580	2762630	1.80899
P31946	14-3-3 protein beta/alpha;14-3-3 protein beta/alpha, N-terminally processed	YWHAB	28.082	97218500	128195000	99119000	98166000	132890000	131590000	78460000	85790000	143925000	37558000	0.473455	111117700	95464600	1.16397
P55060	Exportin-2	CSE1L	110.42	777305000	591370000	776855000	791260000	789085000	287815000	371805000	842515000	1030380000	649250000	0.473753	745175000	636353000	1.17101
Q9Y5P6	Mannose-1-phosphate guanyltransferase beta	GMPPB	39.834	1502550	2705150	984550	1913650	2383450	3527550	1238750	1550250	1544050	4132150	0.475688	1897870	2398550	0.791257
P29401	Transketolase	TKT	67.877	138455000	218690000	296375000	227220000	242035000	141150000	266550000	290930000	244560000	331295000	0.477969	224555000	254897000	0.880964
P68366	Tubulin alpha-4A chain	TUBA4A	49.924	906450000	783075000	862535000	866395000	784385000	654330000	852995000	947670000	1011180000	996620000	0.479334	840568000	892559000	0.941751
P23528	Cofilin-1	CFL1	18.502	360480000	212335000	277570000	242945000	365090000	275505000	306455000	347035000	268575000	410770000	0.479936	291684000	321668000	0.906786
P04075	Fructose-bisphosphate aldolase A	ALDOA	39.42	238615000	312020000	406890000	226770000	352775000	214115000	430380000	403780000	280070000	410700000	0.48039	307414000	347809000	0.883859
P22695	Cytochrome b-c1 complex subunit 2, mitochondrial	UQCRC2	48.442	19177000	17765000	23215500	25413000	32928500	17183000	35540500	24338500	22708000	35479000	0.480883	23699800	27049800	0.876154
P05198	Eukaryotic translation initiation factor 2 subunit 1	EIF2S1	36.112	13010500	29285500	35492500	27934000	27184500	25644500	29232000	29042500	25412000	40669000	0.481244	26581400	30000000	0.886047
Q15393	Splicing factor 3B subunit 3	SF3B3	135.58	6538000	17243000	19845500	17436500	13473000	10394150	14543000	14568500	14229500	11657000	0.482368	14907200	13078430	1.13983
P49458	Signal recognition particle 9 kDa protein	SRP9	10.112	0	0	2700350	0	0	0	0	3431400	2697900	0	0.482857	540070	1225860	0.440564
P49257	Protein ERGIC-53	LMAN1	57.548	11339000	23270000	20119000	13815500	14427500	20206500	9696000	20028000	15319000	35357000	0.483487	16594200	20121300	0.824708
P02786	Transferrin receptor protein 1;Transferrin receptor protein 1, serum form	TFRC	84.87	0	0	0	2945900	8513150	0	7545750	0	4490650	8362800	0.483943	2291810	4079840	0.56174
Q96A65	Exocyst complex component 4	EXOC4	110.5	0	0	30324000	0	0	0	0	0	35191500	32999000	0.484287	6064800	13638100	0.444695
Q16555	Dihydropyrimidinase-related protein 2	DPYSL2	62.293	95189000	43498000	100050500	89753500	85013000	47110500	34760500	94333500	104950000	71193500	0.486738	82700800	70469600	1.17357
Q16647	Prostacyclin synthase	PTGIS	57.103	0	0	16859500	0	0	0	0	4193850	0	0	0.486775	3371900	838770	4.02005
Q01518	Adenylyl cyclase-associated protein 1	CAP1	51.901	71851500	67559500	100364000	103330000	145385000	72767000	76010500	113085000	138620000	174275000	0.488018	97698000	114951500	0.849906
P33993	DNA replication licensing factor MCM7	MCM7	81.307	0	877000	0	4121150	545800	0	0	0	2290950	0	0.48907	1108790	458190	2.41993
Q8WWI1	LIM domain only protein 7	LMO7	192.69	30923000	41782000	49236000	38553000	35283000	45309500	43225000	52856500	45894000	27376950	0.490583	39155400	42932390	0.912025
Q16204	Coiled-coil domain-containing protein 6	CCDC6	53.29	8318200	6453300	2668250	2258750	4652550	8580100	7559200	4980250	4566400	3931350	0.490768	4870210	5923460	0.82219
Q9UKK3	Poly [ADP-ribose] polymerase 4	PARP4	192.59	10401500	6702200	5506400	8214000	5165150	8980450	9591600	5218700	13435500	5288000	0.49105	7197850	8502850	0.846522
Q14165	Malectin	MLEC	32.233	8947100	11316500	0	3445950	9632500	8617450	13931000	4197200	6384850	9897250	0.492103	6668410	8605550	0.774896
Q00796	Sorbitol dehydrogenase	SORD	38.324	23627500	11926000	29808000	13365500	6982700	23063500	11694400	46763500	13573150	17943950	0.492165	17141940	22607700	0.758235
O00231	26S proteasome non-ATPase regulatory subunit 11	PSMD11	47.463	3938800	7191000	7798500	14034000	9832600	10051100	5919500	9494750	11945500	12700000	0.493985	8558980	10022170	0.854005
Q6P2Q9	Pre-mRNA-processing-splicing factor 8	PRPF8	273.6	6386500	12399450	12227500	17362500	9032200	8478150	10756650	10057600	10361000	10971700	0.494455	11481630	10125020	1.13399
Q7L5N7	Lysophosphatidylcholine acyltransferase 2	LPCAT2	60.207	0	0	5917050	1931900	4579400	1718750	3210550	4689150	10591000	0	0.494524	2485670	4041890	0.614977
A6NCN2	Keratin-81-like protein		53.409	0	0	0	10828150	0	10018000	14117500	0	0	0	0.494824	2165630	4827100	0.44864
Q07065	Cytoskeleton-associated protein 4	CKAP4	66.022	69452000	90482000	54641000	85206000	128965000	69332000	97870000	44114500	162745000	146600000	0.494852	85749200	104132300	0.823464
Q9NVZ3	Adaptin ear-binding coat-associated protein 2	NECAP2	28.338	0	4282050	2359150	4986350	5335950	2882100	4668600	4261650	4385600	4490650	0.495237	3392700	4137720	0.819944
Q00839	Heterogeneous nuclear ribonucleoprotein U	HNRNPU	90.583	105720000	105100000	121335000	131205000	105000000	89295000	90830000	117960000	115460000	122960000	0.496387	113672000	107301000	1.05938
Q5R3I4	Tetratricopeptide repeat protein 38	TTC38	52.787	0	2373750	0	2590300	7844950	0	1342350	6287400	3682650	9360050	0.497831	2561800	4134490	0.619617
Q15257	Serine/threonine-protein phosphatase 2A activator	PPP2R4	40.667	8568050	5831850	7191550	5535000	8106600	7237800	6456500	8737900	5864050	10676150	0.498346	7046610	7794480	0.904051
P26599	Polypyrimidine tract-binding protein 1	PTBP1	57.221	50339500	36865500	43011000	81814500	40545000	41267500	39304000	48528500	46108000	47822000	0.498417	50515100	44606000	1.13247
Q9UHQ9	NADH-cytochrome b5 reductase 1	CYB5R1	34.094	15944500	6944400	9937450	7676300	12865500	9276550	6947600	7359200	14140400	35654500	0.498982	10673630	14675650	0.727302
P22314	Ubiquitin-like modifier-activating enzyme 1	UBA1	117.85	190495000	144100000	191470000	158700000	139065000	170745000	152580000	197960000	150770000	209425000	0.499324	164766000	176296000	0.934599
P26447	Protein S100-A4	S100A4	11.728	597100	14647000	116880000	108841500	1232050	2353050	14221900	59856500	552550000	2335000	0.50054	48439530	126263290	0.383639
P28066	Proteasome subunit alpha type-5	PSMA5	26.411	11895500	20993000	22258500	19809000	20078000	17017500	21271500	17052500	18560000	13207350	0.500741	19006800	17421770	1.09098
P36542	ATP synthase subunit gamma, mitochondrial	ATP5C1	32.996	7230500	10980500	10152450	14094700	7942750	12511500	10448850	9706050	10078000	12438500	0.50076	10080180	11036580	0.913343
P35613	Basigin	BSG	42.2	1006050	13452500	24333500	2688950	5620300	2841700	9219000	15614800	0	1112050	0.50149	9420260	5757510	1.63617
Q92616	Translational activator GCN1	GCN1L1	292.75	23941000	14931000	9084500	20491500	9065100	20130000	13014000	6603300	11495000	13275500	0.501796	15502620	12903560	1.20142
P05997	Collagen alpha-2(V) chain	COL5A2	144.91	0	15914500	0	0	0	0	4326950	0	0	0	0.50223	3182900	865390	3.67799
P02794	Ferritin heavy chain	FTH1	21.225	0	3923850	6838050	2716950	6081200	2565650	1910900	2493250	21344000	4960400	0.502499	3912010	6654840	0.587844
P27361	Mitogen-activated protein kinase 3	MAPK3	43.135	8919300	9461600	5287750	2593200	6596050	11211500	2006450	1699100	8307650	1265050	0.504297	6571580	4897950	1.3417
Q86WA6	Valacyclovir hydrolase	BPHL	32.542	0	0	0	1518700	0	0	0	1215750	2179000	0	0.504496	303740	678950	0.447367
O95833	Chloride intracellular channel protein 3	CLIC3	26.648	0	5701900	2522250	0	15067500	0	0	9077000	15999500	13426500	0.504745	4658330	7700600	0.604931
Q9NS69	Mitochondrial import receptor subunit TOM22 homolog	TOMM22	15.521	14503000	5003650	1660350	15731550	16937000	11146000	0	3170250	10593600	14543000	0.504864	10767110	7890570	1.36455
Q13435	Splicing factor 3B subunit 2	SF3B2	100.23	3282100	10136950	12137000	9437500	14911000	3799950	2281000	12720000	9407550	11757500	0.505825	9980910	7993200	1.24868
O43390	Heterogeneous nuclear ribonucleoprotein R	HNRNPR	70.942	50592000	52921500	59020500	85979500	48804500	38132000	47789500	62045500	60157500	60396500	0.506501	59463600	53704200	1.10724
P14618	Pyruvate kinase isozymes M1/M2	PKM2	57.936	1450800000	846605000	1717900000	2095800000	1555550000	1345500000	921615000	1564550000	2576900000	2643900000	0.506564	1533331000	1810493000	0.846914
Q32MZ4	Leucine-rich repeat flightless-interacting protein 1	LRRFIP1	89.252	11525400	11501500	10661800	6816000	7338100	17373500	0	9735600	8759600	0	0.506633	9568560	7173740	1.33383
Q13283	Ras GTPase-activating protein-binding protein 1	G3BP1	52.164	4381950	9987100	12438500	16720500	11582250	7615550	5009500	9902400	11965900	12221400	0.50754	11022060	9342950	1.17972
Q13228	Selenium-binding protein 1	SELENBP1	52.39	76835500	36129500	3136250	4345500	29923000	77803500	74799000	10342050	4673100	54048000	0.50828	30073950	44333130	0.678363
O76021	Ribosomal L1 domain-containing protein 1	RSL1D1	54.972	3831850	11417500	10449000	8242550	9750350	5214150	9711550	8255250	6570950	8588350	0.509403	8738250	7668050	1.13957
P40763	Signal transducer and activator of transcription 3	STAT3	88.067	11452500	3075750	12099650	9964850	16816000	11769350	9594550	12941000	10519950	17659000	0.509589	10681750	12496770	0.854761
P50454	Serpin H1	SERPINH1	46.44	83579000	84923500	64190500	62774000	103294000	78504500	111145000	71799000	76085500	97787000	0.509872	79752200	87064200	0.916016
P26373	60S ribosomal protein L13	RPL13	24.261	55375000	67697500	69549500	72226500	59752500	43327000	61879500	52235500	63637500	79855500	0.511524	64920200	60187000	1.07864
Q9UBR2	Cathepsin Z	CTSZ	33.868	7457900	13474000	15160000	13005000	4047200	12522500	18187500	11518900	28320000	0	0.511922	10628820	14109780	0.753295
Q96FW1	Ubiquitin thioesterase OTUB1	OTUB1	31.284	25653500	23237000	30114000	24711000	23302500	25755500	34043500	25388500	23796500	25614000	0.512252	25403600	26919600	0.943684
Q13724	Mannosyl-oligosaccharide glucosidase	MOGS	91.916	6314500	18629000	11499550	15183500	15881500	8708250	14822000	10936250	24108500	21435500	0.512264	13501610	16002100	0.84374
Q99102	Mucin-4;Mucin-4 alpha chain;Mucin-4 beta chain	MUC4	231.52	0	9962000	3022350	0	4677350	0	8888350	0	0	0	0.512443	3532340	1777670	1.98706
Q9H3R2	Mucin-13	MUC13	54.516	0	7146000	0	0	2823050	0	4329900	0	0	0	0.512471	1993810	865980	2.30237
P39060	Collagen alpha-1(XVIII) chain;Endostatin	COL18A1	178.19	15598100	2169150	0	4270550	1337750	9096550	1620550	1377900	0	0	0.512518	4675110	2419000	1.93266
P43686	26S protease regulatory subunit 6B	PSMC4	47.366	2784400	3373200	3888250	0	6239950	3519850	1308350	5832900	5288300	4743900	0.512532	3257160	4138660	0.787008
O14639	Actin-binding LIM protein 1	ABLIM1	87.687	0	0	5685800	3198300	0	0	0	3970200	8363700	3145500	0.513515	1776820	3095880	0.573931
Q13200	26S proteasome non-ATPase regulatory subunit 2	PSMD2	100.2	32917000	29056000	31079000	35467500	28475500	29526000	30331000	25958000	24113500	37893000	0.515802	31399000	29564300	1.06206
Q14444	Caprin-1	CAPRIN1	78.365	0	5562800	5992950	8780550	5362700	0	0	3245350	6882300	8084400	0.51689	5139800	3642410	1.4111
P56192	Methionine--tRNA ligase, cytoplasmic	MARS	101.11	0	3441850	6302350	7747900	3232350	1425950	3485300	5981750	2617950	1920050	0.517971	4144890	3086200	1.34304
Q9BRP8	Partner of Y14 and mago	WIBG	22.655	7472850	6370200	12712300	7649200	6581000	7706900	5122850	13299000	4878150	2361750	0.518173	8157110	6673730	1.22227
P15531	Nucleoside diphosphate kinase A	NME1	17.149	115311000	63778000	91956500	68532500	75547000	153030000	73916000	124375000	52504000	80658000	0.518237	83025000	96896600	0.856841
P62851	40S ribosomal protein S25	RPS25	13.742	0	21617000	17684500	23808000	10068000	10055500	23962000	15910500	10437000	33852500	0.520766	14635500	18843500	0.776687
P04424	Argininosuccinate lyase	ASL	51.657	43854000	14509500	19446500	10065350	29739000	44015500	35304500	29990000	6169300	31397500	0.521379	23522870	29375360	0.800769
O75531	Barrier-to-autointegration factor	BANF1	10.058	0	0	12335500	11009000	0	0	0	11005000	24385000	5911000	0.521466	4668900	8260200	0.565228
P42704	Leucine-rich PPR motif-containing protein, mitochondrial	LRPPRC	157.9	33978000	36688000	25800500	36639500	23171000	29076000	41422500	24249500	25965000	20214000	0.522251	31255400	28185400	1.10892
P62277	40S ribosomal protein S13	RPS13	17.222	35937000	39965000	36237500	36410000	32859500	25005500	33810000	30934500	32198500	46881500	0.523628	36281800	33766000	1.07451
P35232	Prohibitin	PHB	29.804	94290500	66448500	47237000	102730000	105535000	83072500	87211500	57728000	111205000	134860000	0.523728	83248200	94815400	0.878003
P02545	Prelamin-A/C;Lamin-A/C	LMNA	74.139	1471950000	1314550000	1449350000	969010000	1589100000	1357500000	1202550000	1278100000	2018650000	1538950000	0.524493	1358792000	1479150000	0.91863
O95782	AP-2 complex subunit alpha-1	AP2A1	107.54	6856500	10708900	11431100	0	8628750	10307500	6492000	9264000	8562600	10180000	0.52486	7525050	8961220	0.839735
Q99714	3-hydroxyacyl-CoA dehydrogenase type-2	HSD17B10	26.923	43307500	23877500	15179500	32948500	34855000	36620500	19414500	20498000	24668500	29768500	0.525346	30033600	26194000	1.14658
P27338	Amine oxidase [flavin-containing] B	MAOB	58.762	30731000	11136050	8764200	14878000	9799450	28508000	8047450	18503500	18516500	18948000	0.525443	15061740	18504690	0.813942
Q9P0M6	Core histone macro-H2A.2	H2AFY2	40.058	0	0	4323150	5988050	0	1281500	0	3810100	14679500	566300	0.525501	2062240	4067480	0.507007
P09669	Cytochrome c oxidase subunit 6C	COX6C	8.7813	13247000	12667500	20313500	21339500	13692000	18586500	13613000	9888500	24930500	26537000	0.525541	16251900	18711100	0.86857
P52272	Heterogeneous nuclear ribonucleoprotein M	HNRNPM	77.515	146710000	220390000	140255000	195465000	133700000	126955000	192825000	149215000	148280000	152245000	0.526555	167304000	153904000	1.08707
O43615	Mitochondrial import inner membrane translocase subunit TIM44	TIMM44	51.355	0	12713000	0	0	3988950	0	6487550	0	1055950	0	0.527166	3340390	1508700	2.21408
P22307	Non-specific lipid-transfer protein	SCP2	58.993	4992900	5241050	9208350	7139700	17038500	5191350	1801750	9821900	19317500	22565500	0.527971	8724100	11739600	0.743134
O95168	NADH dehydrogenase [ubiquinone] 1 beta subcomplex subunit 4	NDUFB4	15.208	0	11032500	7848650	11104750	2789200	8278000	8628100	8944800	8899900	5652900	0.528438	6555020	8080740	0.811191
P25705	ATP synthase subunit alpha, mitochondrial	ATP5A1	59.75	305825000	291060000	254010000	363135000	258385000	298925000	323195000	224240000	393130000	345240000	0.529434	294483000	316946000	0.929127
P37059	Estradiol 17-beta-dehydrogenase 2	HSD17B2	42.785	0	0	2232300	4818050	0	0	0	10612900	960950	2756250	0.52987	1410070	2866020	0.491996
P15941	Mucin-1;Mucin-1 subunit alpha;Mucin-1 subunit beta	MUC1	122.1	2684600	34249500	57247000	9731300	97426500	9510300	32359500	37340500	9303700	50389500	0.529918	40267780	27780700	1.44949
O43237	Cytoplasmic dynein 1 light intermediate chain 2	DYNC1LI2	54.099	3929800	4872250	9611650	8072700	5243150	5192700	4389750	7646800	6271750	4127900	0.530383	6345910	5525780	1.14842
Q9UKV3	Apoptotic chromatin condensation inducer in the nucleus	ACIN1	151.86	0	0	0	1982400	1722550	0	0	0	0	1802100	0.530788	740990	360420	2.05591
Q9Y5Z4	Heme-binding protein 2	HEBP2	22.875	3431800	15091000	9697650	2658300	3388450	7665750	17457500	10401500	1726000	8493850	0.530807	6853440	9148920	0.749098
P31930	Cytochrome b-c1 complex subunit 1, mitochondrial	UQCRC1	52.645	34682000	27071000	27211500	29694000	34198500	36008500	33132500	26340500	26707500	41403000	0.533345	30571400	32718400	0.934379
P07686	Beta-hexosaminidase subunit beta;Beta-hexosaminidase subunit beta chain B;Beta-hexosaminidase subunit beta chain A	HEXB	63.111	12363950	11489750	11727500	1554300	5201550	9573250	19216000	13926500	3851650	6951850	0.535407	8467410	10703850	0.791062
Q8WUF5	RelA-associated inhibitor	PPP1R13L	89.09	3453100	1784000	1322150	14596350	0	3462350	2161250	3172250	25856000	3566700	0.535693	4231120	7643710	0.553543
Q8NFF5	FAD synthase;Molybdenum cofactor biosynthesis protein-like region;FAD synthase region	FLAD1	65.265	1878500	0	0	0	4182750	4623250	0	0	1730450	3782300	0.536204	1212250	2027200	0.597992
O60437	Periplakin	PPL	204.74	100482000	51611500	116035000	58755500	60906500	109695000	51976500	87191500	135300000	67075500	0.536666	77558100	90247700	0.859391
P28062	Proteasome subunit beta type-8	PSMB8	30.354	4852150	13972500	19194500	13330000	15991000	14888000	16997000	11308300	14696500	17994000	0.53674	13468030	15176760	0.887411
Q02878	60S ribosomal protein L6	RPL6	32.728	36724500	45683500	38082500	46565500	40083500	29181500	37679500	38485500	33862500	53364500	0.537758	41427900	38514700	1.07564
Q96PK6	RNA-binding protein 14	RBM14	69.491	3517900	8320250	9775250	11500500	6874400	7676550	9546850	7838350	10521550	9093600	0.538357	7997660	8935380	0.895055
Q12931	Heat shock protein 75 kDa, mitochondrial	TRAP1	80.109	9753000	20408500	14160500	25125000	18034500	12698500	25336500	19647000	20880500	19577500	0.538586	17496300	19628000	0.891395
P30038	Delta-1-pyrroline-5-carboxylate dehydrogenase, mitochondrial	ALDH4A1	61.719	0	0	0	0	7886000	0	891200	0	0	1811350	0.539645	1577200	540510	2.91798
Q9NY33	Dipeptidyl peptidase 3	DPP3	82.588	25225000	22068500	16208000	12643500	13281000	24322000	28877500	20357000	10802500	17634000	0.540971	17885200	20398600	0.876786
P62241	40S ribosomal protein S8	RPS8	24.205	26638000	30571500	39785000	34416500	27837000	20825000	35745000	34010000	27668500	29665000	0.541225	31849600	29582700	1.07663
Q9H444	Charged multivesicular body protein 4b	CHMP4B	24.95	3545750	8840050	9868750	6614400	10887250	9504600	4788050	9524450	7947300	1529450	0.541264	7951240	6658770	1.1941
O00299	Chloride intracellular channel protein 1	CLIC1	26.922	185165000	201805000	323465000	220600000	178070000	149140000	209450000	279505000	166970000	193455000	0.542014	221821000	199704000	1.11075
Q96HE7	ERO1-like protein alpha	ERO1L	54.392	34919500	60864000	143740000	63998500	217785000	45430500	93093000	75978000	136705000	398260000	0.54494	104261400	149893300	0.695571
P46087	Putative ribosomal RNA methyltransferase NOP2	NOP2	89.301	0	1061000	0	0	1881700	841550	0	743200	0	0	0.544994	588540	316950	1.85689
P11142	Heat shock cognate 71 kDa protein	HSPA8	70.897	505640000	479020000	470900000	493685000	497120000	511640000	506670000	469590000	457535000	562295000	0.5457	489273000	501546000	0.97553
Q16666	Gamma-interferon-inducible protein 16	IFI16	88.255	11160500	18759500	16262000	14564500	17266500	11395500	10669000	11909400	13610500	22454000	0.545756	15602600	14007680	1.11386
P00387	NADH-cytochrome b5 reductase 3;NADH-cytochrome b5 reductase 3 membrane-bound form;NADH-cytochrome b5 reductase 3 soluble form	CYB5R3	34.234	64208500	49083000	40015500	41896000	64021500	52009500	71677000	39116000	45224500	81408500	0.546121	51844900	57887100	0.895621
P48735	Isocitrate dehydrogenase [NADP], mitochondrial	IDH2	50.909	13262000	18702000	18914500	23006500	44775000	9346200	29034000	16356000	35626500	61644000	0.546783	23732000	30401340	0.780623
P25685	DnaJ homolog subfamily B member 1	DNAJB1	38.044	20630500	9155550	10745650	13277000	13648500	16013500	8427400	10631500	10821500	14061500	0.546825	13491440	11991080	1.12512
P28288	ATP-binding cassette sub-family D member 3	ABCD3	75.475	0	4545150	8893100	9187300	10461750	1599050	5567650	8970200	10942500	15641500	0.547291	6617460	8544180	0.774499
P46459	Vesicle-fusing ATPase	NSF	82.593	15836500	21492000	23595000	13566500	12741500	18272000	20990500	19570000	20810500	15171000	0.547637	17446300	18962800	0.920028
Q9P0U1	Mitochondrial import receptor subunit TOM7 homolog	TOMM7	6.2484	0	0	0	0	1954650	3398200	0	0	959250	0	0.547769	390930	871490	0.448577
P23743	Diacylglycerol kinase alpha	DGKA	82.629	7829950	1586600	4267800	0	1941800	2040800	1138300	3805900	3781250	0	0.548021	3125230	2153250	1.4514
Q96AG4	Leucine-rich repeat-containing protein 59	LRRC59	34.93	7292500	10985000	19036500	8629000	11954500	7497200	16650000	18850500	6545000	19154500	0.548529	11579500	13739440	0.842793
O75828	Carbonyl reductase [NADPH] 3	CBR3	30.85	0	0	0	0	2265150	0	2892150	0	0	1710850	0.548773	453030	920600	0.492103
Q6P587	Acylpyruvase FAHD1, mitochondrial	FAHD1	24.843	17242500	0	0	1668050	2320450	5006850	0	3034650	1403000	1170300	0.549026	4246200	2122960	2.00013
Q15084	Protein disulfide-isomerase A6	PDIA6	48.121	206115000	276095000	276205000	175100000	335440000	184660000	230585000	161610000	173845000	369750000	0.550273	253791000	224090000	1.13254
Q96HY6	DDRGK domain-containing protein 1	DDRGK1	35.61	1080950	9159250	9060750	6070500	5422900	5523500	9621950	6898750	5660550	8263000	0.55363	6158870	7193550	0.856166
Q9C0C2	182 kDa tankyrase-1-binding protein	TNKS1BP1	181.79	16605500	19327000	10103500	18407000	38369000	18744500	17918500	14286000	32563500	40507000	0.555343	20562400	24803900	0.828999
P06753	Tropomyosin alpha-3 chain	TPM3	32.818	127005000	98471500	86539500	94230500	129055000	122070000	87286500	95957000	117247500	160155000	0.555586	107060300	116543200	0.918632
P62906	60S ribosomal protein L10a	RPL10A	24.831	9573500	21781000	18679000	22140000	22673000	15222500	22793500	18955500	24473000	22472950	0.556499	18969300	20783490	0.91271
O75533	Splicing factor 3B subunit 1	SF3B1	145.83	17188500	20108000	23522500	24242000	22210500	15521500	16359500	25479500	18470000	24107500	0.558039	21454300	19987600	1.07338
P54652	Heat shock-related 70 kDa protein 2	HSPA2	70.02	0	0	0	0	14857500	0	0	0	702600	4660750	0.558055	2971500	1072670	2.77019
P62937	Peptidyl-prolyl cis-trans isomerase A	PPIA	18.012	570560000	464350000	429895000	479435000	651075000	496280000	518470000	600715000	434785000	753320000	0.558459	519063000	560714000	0.925718
Q8IUX7	Adipocyte enhancer-binding protein 1	AEBP1	130.93	1662700	36600500	0	1985000	1222800	3833750	5915900	3973150	3731150	2323400	0.55852	8294200	3955470	2.09689
Q99497	Protein DJ-1	PARK7	19.891	38282000	54796500	70656000	54284500	84950500	43110000	34961000	68944500	45150000	76444500	0.559816	60593900	53722000	1.12792
P15428	15-hydroxyprostaglandin dehydrogenase [NAD(+)]	HPGD	28.977	0	0	0	12035000	0	0	0	0	33928000	0	0.559953	2407000	6785600	0.354722
Q8TCD5	5(3)-deoxyribonucleotidase, cytosolic type	NT5C	23.382	0	0	976950	0	632800	4291300	0	0	0	0	0.560137	321950	858260	0.375119
P55209	Nucleosome assembly protein 1-like 1	NAP1L1	45.374	11442500	5267400	1666750	6568750	7727400	7236100	5840450	3012300	2174750	8361850	0.560249	6534560	5325090	1.22713
P60981	Destrin	DSTN	18.506	0	20484500	27372500	21888000	30113500	23203500	21370500	23233500	23626500	24564500	0.56075	19971700	23199700	0.86086
O14744	Protein arginine N-methyltransferase 5;Protein arginine N-methyltransferase 5, N-terminally processed	PRMT5	72.683	1689650	5064500	0	1810800	3661350	1822500	1967950	1788450	2410850	1553350	0.561459	2445260	1908620	1.28117
Q01844	RNA-binding protein EWS	EWSR1	68.477	0	9916200	0	3180100	8407700	3577650	3615250	5664500	5832400	10061900	0.561479	4300800	5750340	0.747921
P12277	Creatine kinase B-type	CKB	42.644	0	9331250	0	0	13320500	0	2326500	0	0	9977050	0.563985	4530350	2460710	1.84107
P80217	Interferon-induced 35 kDa protein	IFI35	31.546	3046900	4210100	5584200	2384000	5035000	7247700	1501600	2369900	4887550	0	0.56498	4052040	3201350	1.26573
P13798	Acylamino-acid-releasing enzyme	APEH	81.224	22650500	11895000	21909000	21654000	12691500	18381500	19253500	25993500	14189500	22280000	0.56661	18160000	20019600	0.907111
Q6IBS0	Twinfilin-2	TWF2	39.548	5717500	14236500	22434000	16547500	13202000	13464000	16203000	19226000	16617000	15174500	0.566873	14427500	16136900	0.894069
P35606	Coatomer subunit beta	COPB2	102.49	39332500	39070000	40639500	39499500	41032500	34915000	53512500	29864500	34440500	68777000	0.567126	39914800	44301900	0.900973
O43447	Peptidyl-prolyl cis-trans isomerase H	PPIH	19.208	0	1230250	1267250	1430700	1598500	0	0	0	1091650	2662200	0.567514	1105340	750770	1.47228
P63244	Guanine nucleotide-binding protein subunit beta-2-like 1	GNB2L1	35.076	49945000	66027000	76549000	69308000	76454000	55125500	73161000	70383000	67922000	96385500	0.56771	67656600	72595400	0.931968
P52597	Heterogeneous nuclear ribonucleoprotein F;Heterogeneous nuclear ribonucleoprotein F, N-terminally processed	HNRNPF	45.671	62867500	70909000	79402000	103716500	65847000	59962000	78506500	75814000	78561000	65302000	0.568515	76548400	71629100	1.06868
O75347	Tubulin-specific chaperone A	TBCA	12.855	0	15666500	0	0	0	5757000	0	0	0	0	0.569108	3133300	1151400	2.7213
P63208	S-phase kinase-associated protein 1	SKP1	18.658	12595500	9247100	4412600	5536000	4603200	9912700	0	10149450	4485400	4491550	0.570153	7278880	5807820	1.25329
Q9Y6W5	Wiskott-Aldrich syndrome protein family member 2	WASF2	54.283	4763200	2345900	3747600	3247600	8082400	6533500	0	9521650	2634700	9936900	0.570436	4437340	5725350	0.775034
O14672	Disintegrin and metalloproteinase domain-containing protein 10	ADAM10	84.141	4162550	4629350	8365100	11425650	6229700	10306000	1435800	9370050	11308000	8898750	0.571684	6962470	8263720	0.842535
P43155	Carnitine O-acetyltransferase	CRAT	70.857	0	0	0	0	2346800	0	0	0	841100	4343250	0.572463	469360	1036870	0.45267
P04843	Dolichyl-diphosphooligosaccharide--protein glycosyltransferase subunit 1	RPN1	68.569	87180000	103970000	123050000	93497000	114170000	85235000	116275000	92296000	108595000	164895000	0.57296	104373400	113459200	0.91992
Q99829	Copine-1	CPNE1	59.058	18688000	0	17841500	6951200	10374250	14538000	0	11909000	7614450	7244600	0.573506	10770990	8261210	1.3038
Q9NSE4	Isoleucine--tRNA ligase, mitochondrial	IARS2	113.79	22747500	22960000	15864500	20470000	14868000	21066500	27579000	16575000	24973500	15255500	0.5738	19382000	21089900	0.919018
P13639	Elongation factor 2	EEF2	95.337	178955000	96825000	118130000	172415000	160335000	140275000	115050000	169265000	127335000	268350000	0.573896	145332000	164055000	0.885874
Q15165	Serum paraoxonase/arylesterase 2	PON2	39.396	4067900	0	7493500	6945300	4956050	9041800	1743900	4550350	11414500	3311350	0.573956	4692550	6012380	0.780481
Q04760	Lactoylglutathione lyase	GLO1	20.777	4220700	12556500	8317550	8275750	18281000	7497300	7664500	15279500	9869400	22066500	0.574264	10330300	12475440	0.828051
O76003	Glutaredoxin-3	GLRX3	37.432	1909600	18263000	21393000	11060750	14681000	0	17996000	18949000	9972700	5987500	0.574755	13461470	10581040	1.27223
Q00610	Clathrin heavy chain 1	CLTC	191.61	318650000	365495000	360915000	416270000	309900000	285385000	410465000	363010000	389385000	410750000	0.575829	354246000	371799000	0.952789
Q14376	UDP-glucose 4-epimerase	GALE	38.281	10066000	20975000	38250500	33055500	19718000	16839500	25371500	33074500	28348500	35991500	0.57627	24413000	27925100	0.874231
Q9NQW7	Xaa-Pro aminopeptidase 1	XPNPEP1	69.917	12834500	9096850	7250000	3780850	7712200	14709500	9842350	7253950	5170750	10017750	0.576314	8134880	9398860	0.865518
P06702	Protein S100-A9	S100A9	13.242	2594250	28243000	185275000	17970000	28013500	4693900	131910000	68307000	5544550	197390000	0.577125	52419150	81569090	0.642635
P19827	Inter-alpha-trypsin inhibitor heavy chain H1	ITIH1	101.39	12959500	5185050	3367100	7562600	3877950	7749950	8010500	1587950	7067350	1980350	0.578399	6590440	5279220	1.24837
O94875	Sorbin and SH3 domain-containing protein 2	SORBS2	124.11	2395350	4088800	0	9498850	9352200	2595900	0	4878950	19475500	9697650	0.579517	5067040	7329600	0.691312
Q9H3N1	Thioredoxin-related transmembrane protein 1	TMX1	31.791	0	0	7461000	5429500	0	0	0	0	7162000	15948500	0.579633	2578100	4622100	0.557777
P35237	Serpin B6	SERPINB6	42.621	15664000	82431500	46000000	59554000	29867500	28427000	104585000	92634000	40136500	26353000	0.579725	46703400	58427100	0.799345
Q14257	Reticulocalbin-2	RCN2	36.876	4496400	0	4982650	10331900	6224950	6594300	0	8757550	7598700	10028750	0.579956	5207180	6595860	0.789462
Q99584	Protein S100-A13	S100A13	11.471	0	0	0	4165250	1692950	0	0	0	2952750	0	0.580195	1171640	590550	1.98398
Q00325	Phosphate carrier protein, mitochondrial	SLC25A3	40.094	58827000	14624000	12312500	46555000	46098500	51326500	23540000	20716000	58320500	61319500	0.580481	35683400	43044500	0.828989
P14324	Farnesyl pyrophosphate synthase	FDPS	48.275	4741850	7613500	6058500	16391200	53742000	8180500	14906000	10574000	5095000	21959150	0.581431	17709410	12142930	1.45841
Q9NSC7	Alpha-N-acetylgalactosaminide alpha-2,6-sialyltransferase 1	ST6GALNAC1	68.563	0	0	0	0	940200	0	0	0	0	2444750	0.58148	188040	488950	0.384579
Q9H4G0	Band 4.1-like protein 1	EPB41L1	98.502	8962950	0	0	5521000	6219150	12621500	2433350	5660800	4188900	3142850	0.581972	4140620	5609480	0.738147
P60866	40S ribosomal protein S20	RPS20	13.373	11172000	41187000	44542000	38703500	43419000	30349000	37730500	38071500	40834500	52741500	0.582227	35804700	39945400	0.896341
Q9HCE6	Rho guanine nucleotide exchange factor 10-like protein	ARHGEF10L	140.41	0	0	0	0	499080	0	0	0	0	1291100	0.582914	99816	258220	0.386554
P16435	NADPH--cytochrome P450 reductase	POR	76.689	0	0	0	0	1692650	0	1629550	1536250	0	0	0.582921	338530	633160	0.534667
P63220	40S ribosomal protein S21	RPS21	9.1113	4926450	7747000	0	0	3891600	0	0	8138000	3434850	13542500	0.584127	3313010	5023070	0.659559
P05164	Myeloperoxidase;Myeloperoxidase;89 kDa myeloperoxidase;84 kDa myeloperoxidase;Myeloperoxidase light chain;Myeloperoxidase heavy chain	MPO	83.868	0	3538250	21759000	0	2346450	0	31581000	0	0	17804500	0.584528	5528740	9877100	0.559753
P00751	Complement factor B;Complement factor B Ba fragment;Complement factor B Bb fragment	CFB	85.532	3583550	5064600	4674700	1487300	7784850	4848900	6566800	2164500	3102750	11397500	0.5846	4519000	5616090	0.804652
Q5SSJ5	Heterochromatin protein 1-binding protein 3	HP1BP3	61.206	3324900	16089000	19098000	15072000	32883000	12267000	6644050	14420000	19612500	18514000	0.584932	17293380	14291510	1.21005
P06748	Nucleophosmin	NPM1	32.575	110837000	164380000	165585000	328530000	153430000	80821500	197750000	197145000	161685000	163150000	0.585375	184552400	160110300	1.15266
Q99733	Nucleosome assembly protein 1-like 4	NAP1L4	42.823	3671350	9484850	5364500	9222000	6721500	8783550	4870950	5703000	6653000	14111000	0.586455	6892840	8024300	0.858996
O43399	Tumor protein D54	TPD52L2	22.237	64030500	26247000	36969500	49696000	35210000	59075500	35358500	39585000	47757500	52544000	0.587455	42430600	46864100	0.905397
Q08257	Quinone oxidoreductase	CRYZ	35.206	56732500	34007000	46109500	94581500	146070000	61269500	24447500	63946500	143805000	185890000	0.587564	75500100	95871700	0.787512
Q96HS1	Serine/threonine-protein phosphatase PGAM5, mitochondrial	PGAM5	32.004	2957150	0	0	2627600	1671350	1591100	0	1359750	2145100	0	0.587665	1451220	1019190	1.4239
P07741	Adenine phosphoribosyltransferase	APRT	19.608	14056500	39959500	54013500	26404000	33468000	25573500	44952500	54455000	21145500	48138000	0.588183	33580300	38852900	0.864293
P23396	40S ribosomal protein S3	RPS3	26.688	109460000	109026500	130300000	116675000	124915000	77611500	102210500	109160000	98871500	161495000	0.588503	118075300	109869700	1.07468
Q92530	Proteasome inhibitor PI31 subunit	PSMF1	29.816	0	2346350	2361900	0	3906050	0	0	0	1607000	3953500	0.588795	1722860	1112100	1.5492
Q16401	26S proteasome non-ATPase regulatory subunit 5	PSMD5	56.195	3323400	2029000	5709600	5149850	6550350	4064200	2498250	5674100	5776100	8335700	0.589208	4552440	5269670	0.863895
Q07812	Apoptosis regulator BAX	BAX	21.184	5335450	1602500	2022300	0	3599850	5210650	1811550	0	0	1845050	0.590049	2512020	1773450	1.41646
P53990	IST1 homolog	IST1	39.75	0	0	4278350	0	0	0	0	0	0	1700850	0.590918	855670	340170	2.51542
O75368	SH3 domain-binding glutamic acid-rich-like protein	SH3BGRL	12.774	25902000	18433500	10624000	10207250	16013000	27384500	28602500	14691000	10247350	13574000	0.59107	16235950	18899870	0.859051
P02649	Apolipoprotein E	APOE	36.154	1303050	4031650	3096950	0	0	1557100	10697400	0	2204800	0	0.591878	1686330	2891860	0.58313
P60903	Protein S100-A10	S100A10	11.203	3408850	0	6263000	0	33859000	18761500	0	4939450	53002000	0	0.59211	8706170	15340590	0.567525
O75915	PRA1 family protein 3	ARL6IP5	21.614	27203000	23413000	27048500	45807500	31933500	23218000	24721500	28552500	66235000	37393000	0.592167	31081100	36024000	0.862789
P23786	Carnitine O-palmitoyltransferase 2, mitochondrial	CPT2	73.776	0	0	0	2056050	1113300	0	0	0	2042800	3395150	0.592393	633870	1087590	0.582821
O15511	Actin-related protein 2/3 complex subunit 5	ARPC5	16.32	0	17372500	8895000	0	0	25513500	0	5149500	12104050	0	0.592534	5253500	8553410	0.614199
P12081	Histidine--tRNA ligase, cytoplasmic	HARS	57.41	0	10381400	16268000	9111350	8001050	6295000	15480000	8639850	12991000	8964150	0.592635	8752360	10474000	0.835627
O00429	Dynamin-1-like protein	DNM1L	81.876	15978500	5345850	5787300	9098200	7934750	11267750	7387400	6529600	5815650	7192500	0.592799	8828920	7638580	1.15583
O94886	Transmembrane protein 63A	TMEM63A	92.125	17584500	3090850	1991450	1634850	4684700	14887000	9184450	5750400	4225150	4854150	0.595337	5797270	7780230	0.745128
P54868	Hydroxymethylglutaryl-CoA synthase, mitochondrial	HMGCS2	56.635	0	0	0	16071500	5246350	0	8665850	0	27138500	2138100	0.595414	4263570	7588490	0.561847
Q96CN7	Isochorismatase domain-containing protein 1	ISOC1	32.236	2728650	0	0	0	1651950	0	0	2352550	0	0	0.59545	876120	470510	1.86206
P31153	S-adenosylmethionine synthase isoform type-2	MAT2A	43.66	5611500	0	13698500	16830000	12162500	0	10251500	6544000	4428850	15914500	0.59681	9660500	7427770	1.30059
Q9Y490	Talin-1	TLN1	269.76	100622000	92338000	73520000	53447500	82809500	76593000	113570000	91475500	48105500	113695000	0.597136	80547400	88687800	0.908213
Q03154	Aminoacylase-1	ACY1	45.884	4201100	5787900	5612150	12422250	29207000	10137100	2668150	8675200	10446000	11758500	0.597541	11446080	8736990	1.31007
Q9UK76	Hematological and neurological expressed 1 protein	HN1	16.014	0	13108500	5212000	2901800	6120500	11867000	0	4940000	2007950	0	0.598718	5468560	3762990	1.45325
P09661	U2 small nuclear ribonucleoprotein A	SNRPA1	28.415	0	0	6124700	2552150	0	0	2187900	2785800	4726700	2865900	0.599481	1735370	2513260	0.690486
P51648	Fatty aldehyde dehydrogenase	ALDH3A2	54.847	0	0	4951350	0	1303200	2302350	1051150	0	0	0	0.599656	1250910	670700	1.86508
P09668	Pro-cathepsin H;Cathepsin H mini chain;Cathepsin H;Cathepsin H heavy chain;Cathepsin H light chain	CTSH	37.393	0	0	0	0	1980650	0	0	0	0	4822700	0.600531	396130	964540	0.410693
P30050	60S ribosomal protein L12	RPL12	17.818	9525200	9301900	10356950	12701700	12069500	6893000	4904350	9771550	10466500	16317000	0.600599	10791050	9670480	1.11588
Q9HC07	Transmembrane protein 165	TMEM165	34.905	0	0	4086300	2525600	3589450	2701500	0	0	0	16614250	0.600704	2040270	3863150	0.528136
Q13185	Chromobox protein homolog 3	CBX3	20.811	10747500	10490700	5566000	8207500	12865500	12826500	0	15347000	3783400	7527500	0.601071	9575440	7896880	1.21256
P61313	60S ribosomal protein L15	RPL15	24.146	6903500	22856500	22698000	35230500	17577500	10726900	22901000	19704500	18391000	19905500	0.601124	21053200	18325780	1.14883
Q14974	Importin subunit beta-1	KPNB1	97.169	38265000	38365500	65186000	66547000	38955500	31011000	31639000	65454000	50423500	43605000	0.601838	49463800	44426500	1.11339
P05556	Integrin beta-1	ITGB1	88.414	31209000	16219000	20926500	29876500	15984000	27766500	18740500	12203000	30841500	10492600	0.601868	22843000	20008820	1.14165
P78417	Glutathione S-transferase omega-1	GSTO1	27.566	31824000	24783500	28182500	8008150	12091000	30649000	37334000	28115000	7345700	20156500	0.603751	20977830	24720040	0.848616
P07602	Proactivator polypeptide;Saposin-A;Saposin-B-Val;Saposin-B;Saposin-C;Saposin-D	PSAP	58.112	0	15727000	10535750	0	10190300	9173000	19471500	0	2206800	19629500	0.604021	7290610	10096160	0.722117
Q9UBS4	DnaJ homolog subfamily B member 11	DNAJB11	40.513	5254000	13834000	16267000	7180500	17962000	14296500	15999500	9962600	5748000	25833500	0.60424	12099500	14368020	0.842113
P13861	cAMP-dependent protein kinase type II-alpha regulatory subunit	PRKAR2A	45.518	7922000	19184000	11584500	13686500	20407000	15387500	22128500	11503500	10833500	22077500	0.604493	14556800	16386100	0.888363
Q14204	Cytoplasmic dynein 1 heavy chain 1	DYNC1H1	532.4	148850000	214565000	197340000	150110000	106975000	146595000	214650000	217220000	151120000	155460000	0.604531	163568000	177009000	0.924066
P19075	Tetraspanin-8	TSPAN8	26.044	0	2258000	0	10196500	25376200	14215550	0	1833350	5236500	1831400	0.604546	7566140	4623360	1.6365
O95336	6-phosphogluconolactonase	PGLS	27.547	12840500	23971500	11617000	10995850	13466000	13062500	33494000	12189000	12498000	14442500	0.604829	14578170	17137200	0.850674
P51148	Ras-related protein Rab-5C	RAB5C	23.482	37974000	17759000	40888000	25434000	36848000	37266500	29174500	41871500	23510500	42519000	0.605163	31780600	34868400	0.911444
P30049	ATP synthase subunit delta, mitochondrial	ATP5D	17.49	4916850	13598000	14015500	18686500	15495500	18313500	8274000	12694000	23090000	13506300	0.606418	13342470	15175560	0.879208
P02763	Alpha-1-acid glycoprotein 1	ORM1	23.511	46883500	75187000	37633000	0	20815500	38580500	95182500	50888000	0	48816000	0.606447	36103800	46693400	0.77321
O60763	General vesicular transport factor p115	USO1	107.89	7385000	20579500	38001000	23146500	30440500	20718500	21636500	27178000	22932000	45599000	0.606646	23910500	27612800	0.865921
Q96CX2	BTB/POZ domain-containing protein KCTD12	KCTD12	35.7	13035000	16155500	9252600	12742000	16194500	8395500	18255500	7415300	8096500	17770000	0.606986	13475920	11986560	1.12425
P16070	CD44 antigen	CD44	81.537	5102000	7321700	3372450	2720150	4775300	5380750	3459250	2454300	7371900	8280400	0.607215	4658320	5389320	0.864361
P04406	Glyceraldehyde-3-phosphate dehydrogenase	GAPDH	36.053	733625000	548515000	546505000	623330000	832310000	602500000	605265000	692895000	564520000	1139660000	0.608726	656857000	720968000	0.911076
Q07666	KH domain-containing, RNA-binding, signal transduction-associated protein 1	KHDRBS1	48.227	0	9766600	1528000	14224500	11525700	7588100	4532100	10703500	15648000	7571250	0.609525	7408960	9208590	0.804571
Q16181	Septin-7	2013-09-07	50.679	17878500	10236800	12685500	9303600	10606100	16679500	6582000	14314000	14306000	15020500	0.609844	12142100	13380400	0.907454
O00182	Galectin-9	LGALS9	39.518	0	8872400	0	3352300	0	3027950	0	0	4049050	0	0.610843	2444940	1415400	1.72738
P24534	Elongation factor 1-beta	EEF1B2	24.763	21429500	14380000	19886500	25025500	35093000	28728000	18819000	23463000	11483550	55016500	0.610892	23162900	27502010	0.842226
P50991	T-complex protein 1 subunit delta	CCT4	57.924	38910500	39764500	36351000	35111000	28381000	39430000	52858500	35652000	24962500	38536500	0.611909	35703600	38287900	0.932503
Q02218	2-oxoglutarate dehydrogenase, mitochondrial	OGDH	115.93	23073000	14018000	12485000	18788000	17726500	21355500	20448000	10866000	26005500	15787500	0.613264	17218100	18892500	0.911372
P46977	Dolichyl-diphosphooligosaccharide--protein glycosyltransferase subunit STT3A	STT3A	80.529	6203500	27176000	33435500	21063000	22318500	14438500	38258500	22791000	19121000	32043500	0.613353	22039300	25330500	0.87007
Q9HC84	Mucin-5B	MUC5B	596.33	0	87694000	117470000	33834000	6335150	0	81864000	20570500	14904000	55993000	0.614544	49066630	34666300	1.4154
Q9NQG5	Regulation of nuclear pre-mRNA domain-containing protein 1B	RPRD1B	36.899	0	3284950	0	0	0	0	1412300	0	0	0	0.614669	656990	282460	2.32596
P36871	Phosphoglucomutase-1	PGM1	61.448	27656000	13406500	33343000	22359000	29342500	25546500	12859000	34450000	18771500	56260500	0.614825	25221400	29577500	0.852723
O76024	Wolframin	WFS1	100.29	0	0	0	3053950	923035	0	0	0	8864800	0	0.615169	795397	1772960	0.448627
P46060	Ran GTPase-activating protein 1	RANGAP1	63.541	6991000	10707500	11747500	8030350	7389300	10646000	0	17054500	8289300	0	0.616252	8973130	7197960	1.24662
P62826	GTP-binding nuclear protein Ran	RAN	24.423	38978500	33226500	40006000	39590000	32328500	29795500	34265000	31195000	33061000	46783500	0.616469	36825900	35020000	1.05157
P49588	Alanine--tRNA ligase, cytoplasmic	AARS	106.81	8182000	15915500	19907500	22586000	28335500	13824000	16005000	15364500	15979500	23850500	0.616516	18985300	17004700	1.11647
Q92692	Poliovirus receptor-related protein 2	PVRL2	57.741	0	2595300	0	6149050	1245450	0	1297000	0	3656250	1584050	0.616577	1997960	1307460	1.52812
P04196	Histidine-rich glycoprotein	HRG	59.578	10729900	8590950	2746700	0	4244800	6414550	9089250	1867450	0	2271050	0.616676	5262470	3928460	1.33958
Q92542	Nicastrin	NCSTN	78.41	3723000	0	0	3232150	1993350	0	0	0	5457000	0	0.617249	1789700	1091400	1.63982
P36915	Guanine nucleotide-binding protein-like 1	GNL1	68.66	0	0	1129000	0	0	0	0	0	489720	0	0.617495	225800	97944	2.3054
P39687	Acidic leucine-rich nuclear phosphoprotein 32 family member A	ANP32A	28.585	28135000	16798500	38058500	38858000	34335500	21263500	21637500	40698500	33542500	60711000	0.617712	31237100	35570600	0.878172
P08238	Heat shock protein HSP 90-beta	HSP90AB1	83.263	599380000	690000000	820625000	612315000	879150000	623880000	768400000	671885000	529005000	812920000	0.618742	720294000	681218000	1.05736
Q14789	Golgin subfamily B member 1	GOLGB1	376.01	1737950	0	0	0	2206650	0	0	1986500	0	4600450	0.621701	788920	1317390	0.598851
Q8IY17	Neuropathy target esterase	PNPLA6	149.99	0	5950300	0	0	0	0	1595000	0	1178000	0	0.621983	1190060	554600	2.1458
Q96C19	EF-hand domain-containing protein D2	EFHD2	26.697	31745500	43044000	40841500	52973500	58708500	31722500	55487500	56588000	40296000	62157500	0.62239	45462600	49250300	0.923093
O00567	Nucleolar protein 56	NOP56	66.049	4382400	12334000	16604500	15884000	11266000	10775000	11391000	14346500	12524000	17906500	0.622464	12094180	13388600	0.903319
O75131	Copine-3	CPNE3	60.13	15262000	9301900	16378500	15504000	19735000	12143000	11117800	12478500	14814500	19791000	0.624309	15236280	14068960	1.08297
Q16891	Mitochondrial inner membrane protein	IMMT	83.677	60986500	43952500	42492000	41512500	38647500	57612000	33038500	38717000	63489000	52457000	0.624634	45518200	49062700	0.927756
Q9UBI6	Guanine nucleotide-binding protein G(I)/G(S)/G(O) subunit gamma-12	GNG12	8.0061	4060100	12295000	4802200	7101000	30430000	17163500	0	3551550	11212900	12110800	0.626354	11737660	8807750	1.33265
P61421	V-type proton ATPase subunit d 1	ATP6V0D1	40.329	0	3856200	3800300	0	0	0	4115800	3214800	0	3625050	0.626451	1531300	2191130	0.698863
Q9Y6K5	2-5-oligoadenylate synthase 3	OAS3	121.17	22436500	15663000	14513500	34869500	12115500	25659000	14785500	5126400	63672000	17895500	0.62743	19919600	25427680	0.783383
Q9NZM1	Myoferlin	MYOF	234.71	112760000	99340000	62588000	113950000	54465000	107820000	102600500	91254000	142195000	48783000	0.627592	88620600	98530500	0.899423
O43852	Calumenin	CALU	37.106	5907000	0	4359200	0	14632500	0	0	8730000	3582900	26986000	0.627677	4979740	7859780	0.633572
Q15365	Poly(rC)-binding protein 1	PCBP1	37.497	40411500	43485500	47685000	47975000	42389000	37664000	47033500	41924500	46643500	58032000	0.628432	44389200	46259500	0.959569
Q01082	Spectrin beta chain, brain 1	SPTBN1	274.61	477410000	382485000	319235000	358120000	257475000	406720000	483225000	392470000	289885000	344545000	0.629064	358945000	383369000	0.936291
Q99798	Aconitate hydratase, mitochondrial	ACO2	85.424	122330000	69580000	46374500	115360000	164915000	99437500	81056000	65940500	116140000	256305000	0.629804	103711900	123775800	0.837901
P21266	Glutathione S-transferase Mu 3	GSTM3	26.559	3395650	10977500	51571000	9013950	29899000	1415850	2308400	86695000	3926600	60474500	0.630148	20971420	30964070	0.677282
P29350	Tyrosine-protein phosphatase non-receptor type 6	PTPN6	67.56	0	0	0	0	5011450	0	0	0	2259700	0	0.63016	1002290	451940	2.21775
Q9BPW8	Protein NipSnap homolog 1	NIPSNAP1	33.31	4329700	5898600	0	0	3429150	7082350	4052800	0	0	7575650	0.631017	2731490	3742160	0.729923
P22223	Cadherin-3	CDH3	91.417	0	0	0	0	5393000	0	0	0	0	2440450	0.631354	1078600	488090	2.20984
P11586	C-1-tetrahydrofolate synthase, cytoplasmic;Methylenetetrahydrofolate dehydrogenase;Methenyltetrahydrofolate cyclohydrolase;Formyltetrahydrofolate synthetase	MTHFD1	101.56	39897000	42611000	45568500	62440000	53544000	41286500	50222000	49687000	47659000	71538500	0.631874	48812100	52078600	0.937277
O75340	Programmed cell death protein 6	PDCD6	21.868	22773000	13439000	16468500	16476000	15586000	21711000	20688500	13273100	16170500	18319500	0.632896	16948500	18032520	0.939885
Q16531	DNA damage-binding protein 1	DDB1	126.97	5589900	4319150	8509400	7749950	7148300	5277000	2214500	6648550	7298600	8589850	0.633131	6663340	6005700	1.1095
Q03013	Glutathione S-transferase Mu 4	GSTM4	25.561	0	0	11348500	0	17991500	0	0	15063500	0	32908500	0.633389	5868000	9594400	0.611607
P07858	Cathepsin B;Cathepsin B light chain;Cathepsin B heavy chain	CTSB	37.821	14996000	27483000	42391500	18237000	11387000	17166500	38786500	37188500	30372000	10425100	0.635065	22898900	26787720	0.854828
P12814	Alpha-actinin-1	ACTN1	103.06	790715000	974210000	786090000	942925000	1929700000	765985000	1002410000	938015000	1346100000	2190700000	0.635114	1084728000	1248642000	0.868726
Q9H223	EH domain-containing protein 4	EHD4	61.174	14885500	8559350	16192000	13197500	9660600	13217000	9830900	12964500	17869500	13418500	0.635937	12498990	13460080	0.928597
P29728	2-5-oligoadenylate synthase 2	OAS2	82.43	27945500	4737000	8438950	12522000	6333700	29293500	2411450	4040200	34155500	9366700	0.635961	11995430	15853470	0.756644
Q8TD06	Anterior gradient protein 3 homolog	AGR3	19.171	0	7480800	33263000	13279000	28229500	4626100	8477400	27861500	12826500	56298000	0.636007	16450460	22017900	0.74714
P62750	60S ribosomal protein L23a	RPL23A	17.695	8228000	19635500	25555000	26964500	20019500	12547000	21959500	25573000	18976500	33007000	0.636029	20080500	22412600	0.895947
Q9UHY7	Enolase-phosphatase E1	ENOPH1	28.932	0	0	1646850	0	1424300	1791050	0	0	0	0	0.636089	614230	358210	1.71472
P18085	ADP-ribosylation factor 4	ARF4	20.511	23957000	65523500	70225000	58663000	63184500	44588000	68016000	47687000	60575000	88974000	0.636402	56310600	61968000	0.908704
P01023	Alpha-2-macroglobulin	A2M	163.29	3323150	0	0	0	0	0	0	0	2178900	3588900	0.636421	664630	1153560	0.576156
Q9NR45	Sialic acid synthase	NANS	40.307	2746050	18976500	12447500	23671500	10040000	11434500	20380500	15760500	16383500	13515100	0.637661	13576310	15494820	0.876184
Q9HAB8	Phosphopantothenate--cysteine ligase	PPCS	34.005	0	0	0	4464300	5451650	0	0	2211450	5636150	6582200	0.638348	1983190	2885960	0.687186
P09960	Leukotriene A-4 hydrolase	LTA4H	69.284	27798500	8724550	14236000	23665000	18988500	18046500	9508350	14850000	41957500	25037500	0.63837	18682510	21879970	0.853864
Q16186	Proteasomal ubiquitin receptor ADRM1	ADRM1	42.153	1114450	0	0	0	1296700	0	0	523800	1010600	0	0.63885	482230	306880	1.5714
P09211	Glutathione S-transferase P	GSTP1	23.356	537960000	304675000	323045000	315295000	357900000	489200000	289800000	552200000	246235000	438995000	0.639061	367775000	403286000	0.911946
Q86Y82	Syntaxin-12	STX12	31.642	0	2381100	3074300	0	0	0	0	2017750	1476550	0	0.63939	1091080	698860	1.56123
Q9BVJ7	Dual specificity protein phosphatase 23	DUSP23	16.588	0	0	1136700	647400	6014800	1370400	0	879100	1294200	9177900	0.639675	1559780	2544320	0.613044
P50213	Isocitrate dehydrogenase [NAD] subunit alpha, mitochondrial	IDH3A	39.591	14699000	6566800	9764450	11684000	18949500	14303500	8859150	11508050	12256500	22319500	0.639793	12332750	13849340	0.890494
P99999	Cytochrome c	CYCS	11.749	18891500	4511200	5088100	8405650	40925500	14848000	8009450	11281700	13418250	58500000	0.640104	15564390	21211480	0.733772
P07737	Profilin-1	PFN1	15.054	352570000	264850000	249790000	256700000	201230000	283935000	342610000	244560000	215255000	321105000	0.641015	265028000	281493000	0.941508
Q99805	Transmembrane 9 superfamily member 2	TM9SF2	75.775	4409350	12660000	9464350	6888450	12033450	4482050	15836500	4795550	0	12411000	0.64121	9091120	7505020	1.21134
Q9Y5K6	CD2-associated protein	CD2AP	71.45	3177550	4918300	10964000	4705750	6180400	2441850	6699100	9319400	5973050	10114600	0.64163	5989200	6909600	0.866794
Q13151	Heterogeneous nuclear ribonucleoprotein A0	HNRNPA0	30.84	0	14007000	16898500	22639000	11105000	11358500	14077500	15646000	15963000	16971500	0.642013	12929900	14803300	0.873447
Q96I99	Succinyl-CoA ligase [GDP-forming] subunit beta, mitochondrial	SUCLG2	46.51	24671000	15445000	11875000	13266000	14192500	17933000	19434000	6147500	7586800	19324500	0.642072	15889900	14085160	1.12813
P30520	Adenylosuccinate synthetase isozyme 2	ADSS	50.097	10589000	6768800	6461600	9537450	9002300	8780150	8455800	8234450	8337450	10802300	0.642529	8471830	8922030	0.949541
Q08426	Peroxisomal bifunctional enzyme;Enoyl-CoA hydratase/3,2-trans-enoyl-CoA isomerase;3-hydroxyacyl-CoA dehydrogenase	EHHADH	79.494	0	0	0	0	5018200	1297450	0	0	1193350	0	0.642839	1003640	498160	2.01469
P41250	Glycine--tRNA ligase	GARS	83.165	6424500	6621750	4585450	5265200	12986000	10159500	7302700	6454200	4182800	12924000	0.642988	7176580	8204640	0.874698
Q99613	Eukaryotic translation initiation factor 3 subunit C	EIF3C	105.34	12026500	10463750	9328300	11396550	9339650	9606950	8834550	8647400	8406100	14167000	0.644202	10510950	9932400	1.05825
P05091	Aldehyde dehydrogenase, mitochondrial	ALDH2	56.381	167705000	61185000	72901000	213090000	189935000	138725000	60682000	143815000	198650000	276325000	0.644858	140963200	163639400	0.861426
P46781	40S ribosomal protein S9	RPS9	22.591	54020000	58381500	53457000	56803500	52320500	41245000	48345000	51075500	55815000	67667500	0.645702	54996500	52829600	1.04102
O95831	Apoptosis-inducing factor 1, mitochondrial	AIFM1	66.9	29225000	9988500	3334450	9851950	14563500	16339000	17578000	6816050	14285000	24303000	0.645855	13392680	15864210	0.844207
P28838	Cytosol aminopeptidase	LAP3	56.166	38719000	21390000	28275500	69923000	22948000	40575000	26721500	18396000	79743000	48976500	0.646031	36251100	42882400	0.845361
O60610	Protein diaphanous homolog 1	DIAPH1	141.35	0	13161250	8432100	5547500	14344000	8631900	7788000	9058250	8760950	14021500	0.646095	8296970	9652120	0.859601
Q07020	60S ribosomal protein L18	RPL18	21.634	15109000	37435500	35748000	44212500	26600000	19035000	29968500	31916500	33714000	30975000	0.64648	31821000	29121800	1.09269
Q15437	Protein transport protein Sec23B	SEC23B	86.478	0	4236350	0	0	4394150	0	2616500	0	0	3005600	0.646602	1726100	1124420	1.5351
P12830	Cadherin-1;E-Cad/CTF1;E-Cad/CTF2;E-Cad/CTF3	CDH1	97.455	4278800	17957000	22456500	18236000	13666000	9052450	28489000	18233500	12986000	18550000	0.646664	15318860	17462190	0.877259
P11177	Pyruvate dehydrogenase E1 component subunit beta, mitochondrial	PDHB	39.233	12506000	9524300	10835250	19208000	12164000	8793600	11087000	10677650	12739500	16016000	0.646757	12847510	11862750	1.08301
P37802	Transgelin-2	TAGLN2	22.391	365830000	338440000	679380000	434445000	1083300000	423385000	330480000	645680000	361850000	753915000	0.647302	580279000	503062000	1.15349
P53621	Coatomer subunit alpha;Xenin;Proxenin	COPA	138.34	108649500	106640000	95686500	92914500	115715000	97778500	122555000	78510500	87936500	175070000	0.648031	103921100	112370100	0.924811
P49354	Protein farnesyltransferase/geranylgeranyltransferase type-1 subunit alpha	FNTA	44.408	1636400	1459050	1449400	3195750	2571050	904150	0	3982150	3988000	3609300	0.64918	2062330	2496720	0.826016
P00352	Retinal dehydrogenase 1	ALDH1A1	54.861	104270000	71785500	58688000	111800000	18728000	113645000	18563500	108585000	44655000	148600000	0.65044	73054300	86809700	0.841545
P15559	NAD(P)H dehydrogenase [quinone] 1	NQO1	30.867	6927000	21389000	95574500	22050000	40965000	27700000	45639000	104575000	22920000	36521000	0.650515	37381100	47471000	0.787451
Q14108	Lysosome membrane protein 2	SCARB2	54.29	5216500	10010600	26263500	7183000	5170650	9288700	12207800	22173500	13886000	7373600	0.651494	10768850	12985920	0.829271
Q9NZ01	Trans-2,3-enoyl-CoA reductase	TECR	36.034	819950	0	0	4025400	1739350	1905750	0	1706950	4704450	829550	0.651519	1316940	1829340	0.719899
P27144	Adenylate kinase isoenzyme 4, mitochondrial	AK4	25.268	0	11172500	9992700	1550950	0	1581100	6845900	8902200	2708200	9643100	0.651794	4543230	5936100	0.765356
P50416	Carnitine O-palmitoyltransferase 1, liver isoform	CPT1A	88.367	1574050	10523200	0	12291150	6640850	2173350	13580000	4236650	7066450	11522000	0.652104	6205850	7715690	0.804316
Q9P2D7	Dynein heavy chain 1, axonemal	DNAH1	493.95	0	0	0	0	12912000	0	0	0	0	26852500	0.652358	2582400	5370500	0.480849
P14550	Alcohol dehydrogenase [NADP(+)]	AKR1A1	36.573	38160000	69781500	40108000	54272000	96680000	37829000	55694500	62782000	46473500	150070000	0.652427	59800300	70569800	0.847392
P48444	Coatomer subunit delta	ARCN1	57.21	28696500	24277500	23401500	22872500	25936500	21572000	30872500	21092000	21900500	37944000	0.653158	25036900	26676200	0.938548
Q9BXP5	Serrate RNA effector molecule homolog	SRRT	100.67	5537000	8121300	4550300	4060050	8112150	6526050	2208650	10799000	8894550	5902450	0.653232	6076160	6866140	0.884946
Q92520	Protein FAM3C	FAM3C	24.68	0	1958500	12298600	3594900	7823750	5027700	1960850	3994900	8540100	0	0.65332	5135150	3904710	1.31512
Q04206	Transcription factor p65	RELA	60.218	0	3845900	0	0	0	0	0	0	2877750	3543750	0.653553	769180	1284300	0.59891
Q6P996	Pyridoxal-dependent decarboxylase domain-containing protein 1	PDXDC1	86.706	9676000	20679000	39080000	15482500	34978000	20274500	27754000	32223000	10286300	49421000	0.654065	23979100	27991760	0.856649
A0AVT1	Ubiquitin-like modifier-activating enzyme 6	UBA6	117.97	0	0	0	0	2240500	0	0	0	4636400	0	0.654134	448100	927280	0.483241
P18124	60S ribosomal protein L7	RPL7	29.225	4961000	11632500	17003000	19139000	20142500	8130500	9035850	14250000	21281000	11649000	0.654802	14575600	12869270	1.13259
P62318	Small nuclear ribonucleoprotein Sm D3	SNRPD3	13.916	26350000	29038000	35707000	37448500	26452500	23904000	28818500	30357000	35694500	29249500	0.655133	30999200	29604700	1.0471
Q9BS26	Endoplasmic reticulum resident protein 44	ERP44	46.971	18918500	23610000	32044000	16064500	35812500	19380000	31101000	22657000	25240000	40283000	0.655403	25289900	27732200	0.911933
Q08211	ATP-dependent RNA helicase A	DHX9	140.96	75693500	81543500	91704000	101937000	68005000	76008500	77303500	71655500	94309000	83126500	0.656382	83776600	80480600	1.04095
P32119	Peroxiredoxin-2	PRDX2	21.892	55375000	19049000	47883500	66303500	56136000	34945500	27642500	69033000	60908500	82370500	0.656995	48949400	54980000	0.890313
P27216	Annexin A13	ANXA13	35.415	0	0	0	8649600	0	0	0	0	4217450	0	0.657363	1729920	843490	2.05091
P02788	Lactotransferrin;Kaliocin-1;Lactoferroxin-A;Lactoferroxin-B;Lactoferroxin-C	LTF	78.181	0	11126500	34923500	0	8095700	3084100	33336500	0	0	43804000	0.657991	10829140	16044920	0.674926
Q96JB5	CDK5 regulatory subunit-associated protein 3	CDK5RAP3	56.92	0	4247700	5544750	3156100	1439050	0	6296250	3026200	1259700	7843100	0.662255	2877520	3685050	0.780863
O00584	Ribonuclease T2	RNASET2	29.48	2239000	3295300	14231500	0	3835300	6028300	1646000	24648000	0	2898400	0.663245	4720220	7044140	0.670092
Q9UNZ2	NSFL1 cofactor p47	NSFL1C	40.572	51877000	36006000	26790000	21850500	61006500	51355000	34429000	16892500	21453000	50189500	0.663362	39506000	34863800	1.13315
Q9H773	dCTP pyrophosphatase 1	DCTPP1	18.681	1308600	2485800	0	1371850	1293350	2000200	3004550	1813600	0	1079650	0.663401	1291920	1579600	0.817878
P25774	Cathepsin S	CTSS	37.495	3977250	8905750	2069950	0	5319850	13524000	8153950	4119950	1029900	0	0.663958	4054560	5365560	0.755664
P11166	Solute carrier family 2, facilitated glucose transporter member 1	SLC2A1	54.083	8791500	9346300	43385500	13356500	21579500	9766650	18341500	11486200	22292500	19149000	0.665373	19291860	16207170	1.19033
P52565	Rho GDP-dissociation inhibitor 1	ARHGDIA	23.207	50228000	90899500	90895500	39214500	32535000	60258000	88302000	98298500	36644500	57950000	0.666114	60754500	68290600	0.889647
Q9NYU2	UDP-glucose:glycoprotein glucosyltransferase 1	UGGT1	177.19	48625000	30502000	41829500	41606500	58360000	39491500	39799000	46638500	37893000	76132000	0.667264	44184600	47990800	0.920689
P18206	Vinculin	VCL	123.8	468860000	255635000	259785000	344555000	218600000	466445000	275440000	358380000	284360000	290925000	0.667719	309487000	335110000	0.923539
Q16836	Hydroxyacyl-coenzyme A dehydrogenase, mitochondrial	HADH	34.293	25597500	15222500	5605950	17022500	22572500	14860500	9488600	11369500	10711300	28621500	0.667839	17204190	15010280	1.14616
P01011	Alpha-1-antichymotrypsin;Alpha-1-antichymotrypsin His-Pro-less	SERPINA3	47.65	25598000	33901000	32429000	14030500	15848500	16060000	41857500	23089000	3341400	20868000	0.668171	24361400	21043180	1.15769
P49327	Fatty acid synthase;[Acyl-carrier-protein] S-acetyltransferase;[Acyl-carrier-protein] S-malonyltransferase;3-oxoacyl-[acyl-carrier-protein] synthase;3-oxoacyl-[acyl-carrier-protein] reductase;3-hydroxypalmitoyl-[acyl-carrier-protein] dehydratase;Enoyl-[acyl-carrier-protein] reductase;Oleoyl-[acyl-carrier-protein] hydrolase	FASN	273.42	37351500	102944000	142775000	67640000	61204500	38875000	69831000	139145000	40272500	66223500	0.668335	82383000	70869400	1.16246
P53367	Arfaptin-1	ARFIP1	41.738	5516500	12306500	12833000	13327000	13533500	14731500	10427200	12059500	8529350	16360500	0.669268	11503300	12421610	0.926072
P14868	Aspartate--tRNA ligase, cytoplasmic	DARS	57.136	40137500	53732500	73800000	48438500	44246500	45500000	61448000	67126000	47075500	55121500	0.669567	52071000	55254200	0.94239
P61106	Ras-related protein Rab-14	RAB14	23.897	8693250	7909800	7019200	7695000	9041600	8262200	10687150	4718800	9427750	9674700	0.671144	8071770	8554120	0.943612
Q96LJ7	Dehydrogenase/reductase SDR family member 1	DHRS1	33.909	0	1956200	0	0	5652600	1885800	0	0	5293650	3768300	0.671382	1521760	2189550	0.69501
P55884	Eukaryotic translation initiation factor 3 subunit B	EIF3B	92.48	8364350	12628500	12957500	14403500	12760000	9145400	9871000	9483300	13123950	15867000	0.672599	12222770	11498130	1.06302
O14579	Coatomer subunit epsilon	COPE	34.482	29822500	23451000	20614000	24882500	27321500	23828000	30399500	23379500	17959500	39184500	0.674069	25218300	26950200	0.935737
O43920	NADH dehydrogenase [ubiquinone] iron-sulfur protein 5	NDUFS5	12.517	1440950	3363200	1628650	2892300	0	1700700	3885500	0	0	1710850	0.674116	1865020	1459410	1.27793
Q6WCQ1	Myosin phosphatase Rho-interacting protein	MPRIP	116.53	1041700	0	1884950	0	0	1681500	584100	1873400	0	0	0.674157	585330	827800	0.707091
P30085	UMP-CMP kinase	CMPK1	22.222	73652500	140595000	84074000	154800000	150925000	77665500	114585000	116540000	115975000	256795000	0.674203	120809300	136312100	0.88627
Q6PIU2	Neutral cholesterol ester hydrolase 1	NCEH1	45.807	2590350	5768950	10029800	0	12960900	5657650	0	6484350	10085800	17136500	0.675054	6270000	7872860	0.796407
Q16698	2,4-dienoyl-CoA reductase, mitochondrial	DECR1	36.067	19262500	5029400	7022300	20744500	37363000	18206000	10197100	12881000	20035500	47195000	0.675706	17884340	21702920	0.824052
Q9Y371	Endophilin-B1	SH3GLB1	40.796	3560350	7730900	8568450	6914900	21247000	6268200	3293000	11916000	7680450	31599000	0.677151	9604320	12151330	0.790392
P35221	Catenin alpha-1	CTNNA1	100.07	120005000	148955000	156165000	200855000	156905000	100507500	175415000	192475000	161785000	199715000	0.678967	156577000	165979500	0.943351
O75643	U5 small nuclear ribonucleoprotein 200 kDa helicase	SNRNP200	244.5	7626050	7603000	7743700	9976000	5528100	6754150	9535350	6659150	7253350	6322000	0.679248	7695370	7304800	1.05347
Q92882	Osteoclast-stimulating factor 1	OSTF1	23.787	2015750	3061950	6364500	5182300	2572000	3619250	5115450	3409400	2869000	6446850	0.679403	3839300	4291990	0.894527
P25787	Proteasome subunit alpha type-2	PSMA2	25.898	7487000	8929350	0	7358000	5687500	7483850	5528500	5202000	10842000	4538950	0.680173	5892370	6719060	0.876963
Q96N66	Lysophospholipid acyltransferase 7	MBOAT7	52.764	2415150	1894750	0	0	6429000	5034200	1512750	1666300	0	6024050	0.681048	2147780	2847460	0.754279
Q9BUN8	Derlin-1	DERL1	28.8	0	5365150	779150	0	1187200	846600	10203150	945550	0	0	0.683038	1466300	2399060	0.611198
P35998	26S protease regulatory subunit 7	PSMC2	48.633	4280100	12186000	16507000	11763000	10410900	12149500	12381500	10887750	11337500	12624000	0.683157	11029400	11876050	0.928709
P56470	Galectin-4	LGALS4	35.941	454970000	146620000	120335000	428295000	224080000	400640000	117335000	194410000	238690000	245285000	0.683725	274860000	239272000	1.14873
O60547	GDP-mannose 4,6 dehydratase	GMDS	41.949	0	9681800	3972050	13777000	4142650	1350000	3948300	30088500	0	8877550	0.684802	6314700	8852870	0.713294
Q14677	Clathrin interactor 1	CLINT1	68.259	1277750	2240100	1411400	2772400	5773100	1872450	0	5306350	1463750	8495850	0.68484	2694950	3427680	0.786232
P28065	Proteasome subunit beta type-9	PSMB9	23.264	1909850	16983500	19427000	15719000	14674000	20014000	15190500	2117150	17763000	3480400	0.684905	13742670	11713010	1.17328
P30084	Enoyl-CoA hydratase, mitochondrial	ECHS1	31.387	27646000	22644500	11696650	26202000	30061000	25446000	27949000	17346500	23714500	32329000	0.685235	23650030	25357000	0.932682
Q13751	Laminin subunit beta-3	LAMB3	129.57	8436750	6899450	3424300	7624350	6239400	15263500	6545950	2083450	14253500	974050	0.686692	6524850	7824090	0.833944
P24666	Low molecular weight phosphotyrosine protein phosphatase	ACP1	18.042	19680500	13357500	32311000	15319500	14397500	20069500	12785500	27216500	9851900	15453500	0.686734	19013200	17075380	1.11349
P23284	Peptidyl-prolyl cis-trans isomerase B	PPIB	23.742	67218500	47242500	92488000	62000000	115550000	58248000	59359500	63595000	54842500	219485000	0.689893	76899800	91106000	0.84407
Q9H299	SH3 domain-binding glutamic acid-rich-like protein 3	SH3BGRL3	10.438	14097150	19439500	27907500	9848850	77583500	37674500	22109500	17345550	20803500	24479000	0.69037	29775300	24482410	1.21619
P42126	Enoyl-CoA delta isomerase 1, mitochondrial	ECI1	32.816	10865300	12221000	16406500	28354000	23941000	15610000	14280000	16249000	27217000	27695500	0.691657	18357560	20210300	0.908327
P16401	Histone H1.5	HIST1H1B	22.58	71265000	100998500	141325000	165025000	112905000	54806000	93316500	178250000	76554000	132740000	0.692428	118303700	107133300	1.10427
Q9Y2W1	Thyroid hormone receptor-associated protein 3	THRAP3	108.66	0	0	2828750	3051950	0	0	0	0	3748800	0	0.692649	1176140	749760	1.56869
Q8TBF2	Prostamide/prostaglandin F synthase	FAM213B	21.222	0	0	0	0	8014950	0	0	0	0	4289250	0.692674	1602990	857850	1.86861
Q07157	Tight junction protein ZO-1	TJP1	195.46	4007750	4430050	5393000	7071150	6736750	5235150	1649450	5538900	6364550	6636000	0.693244	5527740	5084810	1.08711
Q86XP3	ATP-dependent RNA helicase DDX42	DDX42	102.97	0	0	0	3799850	4076500	0	0	3497550	3299550	3725050	0.693374	1575270	2104430	0.748549
P23588	Eukaryotic translation initiation factor 4B	EIF4B	69.15	0	5198000	0	13976000	7884450	17028500	5454800	1864500	9520000	1203150	0.693428	5411690	7014190	0.771535
P49189	4-trimethylaminobutyraldehyde dehydrogenase	ALDH9A1	53.801	14267000	10065750	3311600	4944900	4357100	15347500	0	3341100	10779000	0	0.697493	7389270	5893520	1.2538
P09104	Gamma-enolase	ENO2	47.268	17148000	2515800	16481500	3311500	16673000	11075500	0	12245800	13189000	32075000	0.69774	11225960	13717060	0.818394
P00492	Hypoxanthine-guanine phosphoribosyltransferase	HPRT1	24.579	34801500	10139500	7748550	5621150	9103650	20550500	14030500	11571150	1763350	6942600	0.698492	13482870	10971620	1.22889
P17844	Probable ATP-dependent RNA helicase DDX5	DDX5	69.147	12931000	8768000	15855500	24828500	20214500	12003500	9752850	9729400	21424500	21826500	0.6993	16519500	14947350	1.10518
Q14134	Tripartite motif-containing protein 29	TRIM29	65.834	0	0	56335500	46952500	86764500	0	3672000	40455000	142750000	65207000	0.699721	38010500	50416800	0.753925
P09543	2,3-cyclic-nucleotide 3-phosphodiesterase	CNP	47.578	10590000	0	3734700	0	0	5126500	0	3864600	2854850	7238650	0.700487	2864940	3816920	0.750589
Q09666	Neuroblast differentiation-associated protein AHNAK	AHNAK	629.09	639755000	481770000	609830000	319770000	700905000	481310000	506320000	832440000	390215000	759000000	0.700854	550406000	593857000	0.926833
Q9Y266	Nuclear migration protein nudC	NUDC	38.242	0	6283000	12214500	9763550	8785350	4789350	2913300	10846300	7715500	5853500	0.70169	7409280	6423590	1.15345
Q14498	RNA-binding protein 39	RBM39	59.379	3579100	5429300	6250100	6884950	6959750	5664850	5286200	6555000	6204850	6738150	0.702886	5820640	6089810	0.9558
P61981	14-3-3 protein gamma;14-3-3 protein gamma, N-terminally processed	YWHAG	28.302	79107000	52342000	55073000	44049000	58311000	75592500	57787500	50762500	42537000	45927500	0.70406	57776400	54521400	1.0597
P06576	ATP synthase subunit beta, mitochondrial	ATP5B	56.559	507975000	458695000	405765000	655535000	374130000	491520000	537340000	376495000	546495000	567635000	0.706087	480420000	503897000	0.953409
P56556	NADH dehydrogenase [ubiquinone] 1 alpha subcomplex subunit 6	NDUFA6	17.871	826500	3769150	0	3173400	3653100	1286050	1460000	0	4978250	1477150	0.707199	2284430	1840290	1.24134
P60174	Triosephosphate isomerase	TPI1	30.791	324675000	141795000	198230000	144210000	297305000	255095000	169100000	290760000	128210000	376435000	0.707745	221243000	243920000	0.907031
Q96JY6	PDZ and LIM domain protein 2	PDLIM2	37.458	0	0	0	2589200	2916800	1776250	0	0	6498750	0	0.708465	1101200	1655000	0.665378
P62424	60S ribosomal protein L7a	RPL7A	29.995	32727000	26244500	32962000	35832000	25224500	18590500	27943500	30936500	23268500	43232500	0.708633	30598000	28794300	1.06264
Q15067	Peroxisomal acyl-coenzyme A oxidase 1	ACOX1	74.423	0	6055000	17282450	15664000	0	0	12672400	7421800	32579000	0	0.708879	7800290	10534640	0.740442
Q8IZP0	Abl interactor 1	ABI1	55.08	0	0	0	0	2992000	0	0	0	0	5370000	0.708963	598400	1074000	0.557169
Q9P035	3-hydroxyacyl-CoA dehydratase 3	PTPLAD1	43.159	4166200	0	10012550	9364000	9857950	7250750	0	5266000	9950400	17734000	0.710454	6680140	8040230	0.830839
Q14344	Guanine nucleotide-binding protein subunit alpha-13	GNA13	44.049	601550	0	0	1592850	4483950	1418200	0	1568850	708700	1280000	0.71115	1335670	995150	1.34218
P33176	Kinesin-1 heavy chain	KIF5B	109.68	21761000	29770500	21179500	31193500	46948000	25145500	31169500	25494500	38362000	41668000	0.711524	30170500	32367900	0.932112
P49755	Transmembrane emp24 domain-containing protein 10	TMED10	24.976	11157000	14197500	14843000	18015000	37181500	15443500	18005000	10724000	31128000	32245500	0.711897	19078800	21509200	0.887006
Q6DD88	Atlastin-3	ATL3	60.541	7277100	3884000	9100200	8798300	12181000	6648600	3052050	8427700	16201500	11930000	0.712146	8248120	9251970	0.891499
Q9UBQ0	Vacuolar protein sorting-associated protein 29	VPS29	20.505	0	0	0	0	2372350	0	0	0	0	4218000	0.71285	474470	843600	0.562435
Q8N163	DBIRD complex subunit KIAA1967	KIAA1967	102.9	12336500	5853550	16100000	24742500	5457350	9612400	3056450	12793350	22240500	7655500	0.713722	12897980	11071640	1.16496
Q13126	S-methyl-5-thioadenosine phosphorylase	MTAP	31.236	15853500	7394850	0	0	7767500	14196000	14160500	0	0	11009650	0.714176	6203170	7873230	0.787881
P06865	Beta-hexosaminidase subunit alpha	HEXA	60.702	13277100	16330500	18359000	7710500	6060500	11158500	7053000	16411000	7150500	14213500	0.714194	12347520	11197300	1.10272
Q03519	Antigen peptide transporter 2	TAP2	75.663	0	0	2830950	0	0	0	0	0	3096950	1307850	0.714911	566190	880960	0.642697
Q15942	Zyxin	ZYX	61.277	0	12889000	7497100	3869050	9016650	5143700	9626150	11050750	7020650	5169500	0.714994	6654360	7602150	0.875326
Q05707	Collagen alpha-1(XIV) chain	COL14A1	193.51	17212500	23530500	4170000	0	1629400	22157000	9713150	1661000	0	1164100	0.715187	9308480	6939050	1.34146
P48147	Prolyl endopeptidase	PREP	80.699	0	10462400	3580450	7341800	2556250	4870550	12458500	6741650	2044750	2776900	0.715401	4788180	5778470	0.828624
P62753	40S ribosomal protein S6	RPS6	28.68	30922500	42064500	47058000	41793500	32187000	25630500	45567500	39151500	31558000	43022000	0.716287	38805100	36985900	1.04919
P31949	Protein S100-A11	S100A11	11.74	62856000	46808000	43535500	57207500	192235000	79222000	46878000	52064500	126688000	36741500	0.716679	80528400	68318800	1.17872
Q15008	26S proteasome non-ATPase regulatory subunit 6	PSMD6	45.531	6554700	5079950	8469900	3250800	5481750	5615400	2418600	5884350	5145050	7531200	0.717155	5767420	5318920	1.08432
Q8IVF2	Protein AHNAK2	AHNAK2	616.62	68230000	4253850	9318600	10199350	14171000	67810500	17415500	25176000	19653500	5970950	0.71733	21234560	27205290	0.780531
Q9NZB2	Constitutive coactivator of PPAR-gamma-like protein 1	FAM120A	121.89	0	2168950	2798700	0	2749750	2055500	0	861050	3143750	0	0.717999	1543480	1212060	1.27344
P05161	Ubiquitin-like protein ISG15	ISG15	17.887	17788000	25548500	52682500	34888000	8115350	21184000	16627500	12112000	58356000	8710800	0.71821	27804470	23398060	1.18832
Q9NR31	GTP-binding protein SAR1a	SAR1A	22.367	10437500	8872800	11106000	6249000	13299000	7997700	10691500	10894000	7321150	16910500	0.718353	9992860	10762970	0.928448
P06733	Alpha-enolase	ENO1	47.168	325295000	544690000	656220000	496690000	1206000000	277905000	399430000	708470000	462940000	1009730000	0.71859	645779000	571695000	1.12959
P52209	6-phosphogluconate dehydrogenase, decarboxylating	PGD	53.139	55828000	49806000	72037500	57926500	48400000	41936500	44449500	82959000	59129500	72192500	0.718899	56799600	60133400	0.94456
Q9Y3D6	Mitochondrial fission 1 protein	FIS1	16.937	19402000	11058600	1855850	12997700	18040500	16730000	14903000	12505150	9587200	15915000	0.718981	12670930	13928070	0.909741
Q9H910	Hematological and neurological expressed 1-like protein	HN1L	20.063	0	108788000	23306500	89145000	26982000	119650000	42232500	36016000	82563500	19226000	0.719883	49644300	59937600	0.828266
P62258	14-3-3 protein epsilon	YWHAE	29.174	145400000	109975000	101199500	82254500	106725000	116475000	87587000	115850000	91081500	112190000	0.720082	109110800	104636700	1.04276
Q02790	Peptidyl-prolyl cis-trans isomerase FKBP4;Peptidyl-prolyl cis-trans isomerase FKBP4, N-terminally processed	FKBP4	51.804	28256500	10914800	9729800	12960000	15549000	29454000	14238000	12834000	9950300	19779500	0.72198	15482020	17251160	0.897448
P61923	Coatomer subunit zeta-1	COPZ1	20.198	13018000	9887700	37202500	27028900	26347500	13049150	45702000	13889000	18737000	37384000	0.723016	22696920	25752230	0.881357
Q8TE68	Epidermal growth factor receptor kinase substrate 8-like protein 1	EPS8L1	80.25	4047450	14646000	23594000	9311100	23078500	11481500	10473300	9351800	16929000	18666000	0.7236	14935410	13380320	1.11622
P05155	Plasma protease C1 inhibitor	SERPING1	55.154	0	10471250	5556500	0	2200300	3500400	4866050	0	0	5629000	0.724299	3645610	2799090	1.30243
Q9BWM7	Sideroflexin-3	SFXN3	35.978	64666000	10058650	19439500	8656700	20498500	66094000	23471500	19628000	19018500	20208500	0.724566	24663870	29684100	0.830878
Q9Y3B4	Pre-mRNA branch site protein p14	SF3B14	14.585	0	0	0	0	1294700	0	0	0	2236950	0	0.724887	258940	447390	0.578779
Q2TB90	Putative hexokinase HKDC1	HKDC1	102.54	7649000	12495000	11833150	31429000	58284500	16297500	26018000	12295000	74863500	19308000	0.725	24338130	29756400	0.817912
P02792	Ferritin light chain	FTL	20.019	15578500	22611000	88593500	26998500	23228500	9575950	35551500	27745000	98677000	42031500	0.725859	35402000	42716190	0.828772
P26640	Valine--tRNA ligase	VARS	140.47	41000000	32615000	51605500	34147500	34690000	42934500	45168500	35734500	27884000	52178000	0.726707	38811600	40779900	0.951734
P50990	T-complex protein 1 subunit theta	CCT8	59.62	54483000	53083500	41754500	35450000	34551000	46346000	57125000	39974000	33629000	53125500	0.726983	43864400	46039900	0.952748
P47897	Glutamine--tRNA ligase	QARS	87.798	14477500	15449000	23332000	18807000	20739000	15534500	17291500	19625000	18104500	26860000	0.727589	18560900	19483100	0.952667
Q9BRT3	Migration and invasion enhancer 1	MIEN1	12.403	17093500	0	0	0	0	7392500	0	0	0	3031600	0.72877	3418700	2084820	1.63981
Q13492	Phosphatidylinositol-binding clathrin assembly protein	PICALM	70.754	0	0	0	4363700	0	0	4151400	2397600	0	0	0.728864	872740	1309800	0.666315
P78527	DNA-dependent protein kinase catalytic subunit	PRKDC	469.08	75078000	45814500	68125500	89372500	62800500	57865000	58486000	72406000	67030500	71433500	0.729644	68238200	65444200	1.04269
Q01469	Fatty acid-binding protein, epidermal	FABP5	15.164	2885750	0	12883000	0	0	0	0	10040000	0	0	0.729829	3153750	2008000	1.57059
P51571	Translocon-associated protein subunit delta	SSR4	18.998	4569350	22283000	14507000	16633500	13565500	2862950	20876500	16760000	14370500	25127000	0.730427	14311670	15999390	0.894513
Q15717	ELAV-like protein 1	ELAVL1	36.091	4124000	15863500	4194700	11561000	3795050	3567850	16389000	4299850	4773700	4376650	0.732612	7907650	6681410	1.18353
P61803	Dolichyl-diphosphooligosaccharide--protein glycosyltransferase subunit DAD1	DAD1	12.497	20384000	23307500	27515000	19445000	19499000	16461500	24684500	22365500	20191500	31712000	0.732726	22030100	23083000	0.954386
Q92896	Golgi apparatus protein 1	GLG1	134.55	4278100	13131500	18764500	19354000	8999050	10838000	13871500	15990500	16780000	12475500	0.733547	12905430	13991100	0.922403
P02751	Fibronectin;Anastellin;Ugl-Y1;Ugl-Y2;Ugl-Y3	FN1	262.62	113309000	188900000	169475000	180545000	132120000	76890500	245340000	199170000	186685000	133360000	0.733988	156869800	168289100	0.932145
P55072	Transitional endoplasmic reticulum ATPase	VCP	89.321	98736500	149155000	235570000	88164500	130235000	83643500	179920000	124450000	79868500	174615000	0.734555	140372200	128499400	1.0924
O94832	Unconventional myosin-Id	MYO1D	116.2	0	9384350	8328700	7407950	7903750	8660800	3899250	14181500	7687450	3128750	0.7359	6604950	7511550	0.879306
O94979	Protein transport protein Sec31A	SEC31A	133.01	13815500	15669500	30754000	22641000	28291500	16216000	17320500	24705000	22906000	39280000	0.736331	22234300	24085500	0.92314
Q8NBJ4	Golgi membrane protein 1	GOLM1	45.333	3994050	24384000	34022500	13198500	27005000	17709500	28399000	26623500	7190250	35207000	0.736686	20520810	23025850	0.891207
Q9HCY8	Protein S100-A14	S100A14	11.662	2111900	843700	5991850	2144700	37831500	5774200	2815350	4765300	2670500	19471000	0.737391	9784730	7099270	1.37827
Q06323	Proteasome activator complex subunit 1	PSME1	28.723	150430000	140520000	106865000	96828500	102361000	134215000	138085000	108445000	93853000	148025000	0.738535	119400900	124524600	0.958854
P04844	Dolichyl-diphosphooligosaccharide--protein glycosyltransferase subunit 2	RPN2	69.283	59415500	61135500	65812000	68898500	57668000	48392500	71669000	61504500	45463500	104640000	0.739136	62585900	66333900	0.943498
P02042	Hemoglobin subunit delta	HBD	16.055	21599000	29210000	0	7394700	43560000	0	19523500	13731500	6586250	43392000	0.739162	20352740	16646650	1.22263
P13804	Electron transfer flavoprotein subunit alpha, mitochondrial	ETFA	35.079	45144000	9093250	24586000	34571500	39441000	38338000	15563500	37719500	30797500	44215000	0.739909	30567150	33326700	0.917197
P49591	Serine--tRNA ligase, cytoplasmic	SARS	58.777	2742950	6554350	2420350	3082750	10218350	2659150	4868150	4270650	4223500	13085000	0.740522	5003750	5821290	0.85956
O60936	Nucleolar protein 3	NOL3	24.327	0	0	2540050	0	3684400	0	0	1905150	3735900	2409300	0.740642	1244890	1610070	0.77319
Q14573	Inositol 1,4,5-trisphosphate receptor type 3	ITPR3	304.1	6151000	8223850	19899500	8553400	9049550	8010250	10239050	14564000	14218500	9571700	0.740826	10375460	11320700	0.916503
P25815	Protein S100-P	S100P	10.4	10894300	101850000	79223500	125085500	39509000	28494000	71848000	28602500	146705000	28509100	0.743699	71312460	60831720	1.17229
P62136	Serine/threonine-protein phosphatase PP1-alpha catalytic subunit	PPP1CA	37.512	28284500	21153000	24831500	33094500	23064000	21407500	24907000	26103500	32085500	30788000	0.744046	26085500	27058300	0.964048
Q9UKM9	RNA-binding protein Raly	RALY	32.463	0	2637150	5403350	9086700	2788750	0	6077250	2524750	2825350	5323650	0.744992	3983190	3350200	1.18894
P09382	Galectin-1	LGALS1	14.716	49226500	23084500	26633000	20680500	28987500	25380500	29238500	23691500	41748000	39079000	0.745003	29722400	31827500	0.933859
P61966	AP-1 complex subunit sigma-1A	AP1S1	18.733	0	3526150	0	0	2072650	0	2795550	1273650	0	0	0.745562	1119760	813840	1.3759
P50552	Vasodilator-stimulated phosphoprotein	VASP	39.829	11983500	11975500	10674950	64409500	18959000	22094000	13735500	14047500	74306500	19747000	0.745582	23600490	28786100	0.819857
P35268	60S ribosomal protein L22	RPL22	14.787	12198000	31182000	29807000	32411000	23765500	15408500	27764000	25485500	11271000	39179000	0.747938	25872700	23821600	1.0861
O95994	Anterior gradient protein 2 homolog	AGR2	19.979	724320000	746000000	971070000	575125000	730430000	675145000	607690000	943730000	134680000	1094260000	0.749821	749389000	691101000	1.08434
Q8NBQ5	Estradiol 17-beta-dehydrogenase 11	HSD17B11	32.935	4032100	0	9986600	10987150	7242600	6287500	1703100	7684750	12206000	8728650	0.7499	6449690	7322000	0.880865
Q07955	Serine/arginine-rich splicing factor 1	SRSF1	27.744	28105000	32119500	39929000	46096000	23172000	23663000	33801500	32291000	42026000	29255500	0.750147	33884300	32207400	1.05207
Q8N1F7	Nuclear pore complex protein Nup93	NUP93	93.487	0	0	5362550	1434650	1720250	0	2630050	2076100	1955500	0	0.75054	1703490	1332330	1.27858
Q6PCB7	Long-chain fatty acid transport protein 1	SLC27A1	71.107	0	1563000	0	0	0	0	1152550	0	1091450	0	0.751965	312600	448800	0.696524
P02647	Apolipoprotein A-I;Truncated apolipoprotein A-I	APOA1	30.777	177450000	97856000	140485000	38338000	103250000	93179000	129480000	128780000	29761500	127205000	0.753741	111475800	101681100	1.09633
P31040	Succinate dehydrogenase [ubiquinone] flavoprotein subunit, mitochondrial	SDHA	72.691	3838750	17492500	10900100	16828000	12117500	8420350	8231700	10945500	17803000	10910250	0.7548	12235370	11262160	1.08641
P51149	Ras-related protein Rab-7a	RAB7A	23.489	53025500	51586500	51474000	46642000	33237000	41095000	86553000	41064000	38990000	44088000	0.754805	47193000	50358000	0.93715
Q06210	Glucosamine--fructose-6-phosphate aminotransferase [isomerizing] 1	GFPT1	78.806	43311500	97353000	88824000	33849500	60613500	56111500	107686500	51504500	22905500	121320000	0.756865	64790300	71905600	0.901047
O43598	Deoxyribonucleoside 5-monophosphate N-glycosidase	RCL	19.108	0	0	0	0	21801000	0	0	22045000	0	9602000	0.757278	4360200	6329400	0.68888
O95372	Acyl-protein thioesterase 2	LYPLA2	24.737	0	0	0	0	6399500	0	0	0	3987800	0	0.757282	1279900	797560	1.60477
Q13243	Serine/arginine-rich splicing factor 5	SRSF5	31.263	2783300	5536800	2467550	4785750	0	5253600	0	2960650	2899450	2413000	0.757747	3114680	2705340	1.15131
P26196	Probable ATP-dependent RNA helicase DDX6	DDX6	54.416	3116100	5780250	9757850	16542500	14753500	6340900	7170100	8540700	11956000	22079500	0.758062	9990040	11217440	0.890581
P53602	Diphosphomevalonate decarboxylase	MVD	43.404	0	0	0	0	4909450	0	0	0	0	3069800	0.758833	981890	613960	1.59927
O43175	D-3-phosphoglycerate dehydrogenase	PHGDH	56.65	2510850	5867100	4480550	10295350	2858300	1319100	4159600	0	15407000	0	0.759134	5202430	4177140	1.24545
O43776	Asparagine--tRNA ligase, cytoplasmic	NARS	62.942	1206200	1056350	0	0	1098800	0	0	0	982650	3551000	0.759802	672270	906730	0.741422
Q9BR76	Coronin-1B	CORO1B	54.234	20627000	23681000	18749000	5964500	22003000	23730500	20979500	15914500	13325450	23023500	0.760212	18204900	19394690	0.938654
P54136	Arginine--tRNA ligase, cytoplasmic	RARS	75.378	11417500	18176500	21305000	30720500	20864500	14237000	19770000	23777000	23488000	27222000	0.760558	20496800	21698800	0.944605
P29373	Cellular retinoic acid-binding protein 2	CRABP2	15.693	21801000	1810450	0	0	17096500	19091000	0	0	0	11982100	0.761726	8141590	6214620	1.31007
P27487	Dipeptidyl peptidase 4;Dipeptidyl peptidase 4 membrane form;Dipeptidyl peptidase 4 soluble form	DPP4	88.278	0	5312400	0	0	3142750	0	6089050	0	5125250	0	0.761966	1691030	2242860	0.753961
Q9UDY2	Tight junction protein ZO-2	TJP2	133.96	6283150	10236450	12695500	10891750	7546900	9523300	13413500	8071800	7511650	6518000	0.762237	9530750	9007650	1.05807
Q8TAX9	Gasdermin-B	GSDMB	46.786	115795000	12681500	17490900	16145000	20798000	133030000	45961500	21776000	13272500	15702050	0.763036	36582080	45948410	0.796156
P25398	40S ribosomal protein S12	RPS12	14.515	47093000	47107000	51172500	55512500	58983500	36844000	42288500	60801000	46192000	64618500	0.763497	51973700	50148800	1.03639
P05141	ADP/ATP translocase 2	SLC25A5	32.852	115825000	40025500	23988000	56435000	57396500	90839500	83970000	34065000	46805500	67192500	0.765184	58734000	64574500	0.909554
P31150	Rab GDP dissociation inhibitor alpha	GDI1	50.582	40675000	15444000	20769000	13273500	16668500	26884000	20395500	18034500	11387000	21516500	0.765505	21366000	19643500	1.08769
Q8TDB6	E3 ubiquitin-protein ligase DTX3L	DTX3L	83.553	0	2751550	0	0	0	1886850	0	0	1985550	0	0.765583	550310	774480	0.710554
Q13561	Dynactin subunit 2	DCTN2	44.23	4636550	8360150	0	4456300	3120750	12113550	0	8797500	0	3898250	0.766893	4114750	4961860	0.829276
Q9NSD9	Phenylalanine--tRNA ligase beta subunit	FARSB	66.115	18902000	9510850	10539700	16681500	23001500	14576500	11770000	18183000	13072000	26701500	0.767052	15727110	16860600	0.932773
P01130	Low-density lipoprotein receptor	LDLR	95.375	0	5332350	0	0	0	0	3396950	0	0	0	0.767331	1066470	679390	1.56975
Q16629	Serine/arginine-rich splicing factor 7	SRSF7	27.366	41418500	64458000	52665500	70908000	55329000	53187000	48081500	47453500	73442500	51958500	0.767485	56955800	54824600	1.03887
P04083	Annexin A1	ANXA1	38.714	159785000	652895000	828020000	742550000	360370000	115640000	372845000	677025000	1572300000	434450000	0.767588	548724000	634452000	0.864879
Q12906	Interleukin enhancer-binding factor 3	ILF3	95.337	31333000	62829000	39718500	48560000	42624000	34389000	50561500	36980000	42284000	51297500	0.768579	45012900	43102400	1.04432
O00151	PDZ and LIM domain protein 1	PDLIM1	36.071	36367000	37677500	44395000	75787500	19934500	37512500	38361000	42955000	88568500	28089500	0.769198	42832300	47097300	0.909443
Q5JTV8	Torsin-1A-interacting protein 1	TOR1AIP1	66.248	0	9097000	6877000	0	8188450	8860450	2924300	1958600	7300700	6767850	0.769215	4832490	5562380	0.868781
P06454	Prothymosin alpha;Thymosin alpha-1	PTMA	12.203	0	10697500	17935500	0	72024500	33513000	13767500	52146000	0	25515000	0.77004	20131500	24988300	0.805637
Q6P4A8	Phospholipase B-like 1	PLBD1	63.254	12017000	62210000	8112500	11450500	5851150	12431500	82658000	12319500	12818950	6384750	0.770642	19928230	25322540	0.786976
P53992	Protein transport protein Sec24C	SEC24C	118.32	2831000	5808550	3584600	8404950	6420900	5361300	5985000	6333200	5313400	5596100	0.770959	5410000	5717800	0.946168
P30040	Endoplasmic reticulum resident protein 29	ERP29	28.993	10721150	0	0	4115050	0	7924500	0	0	3012850	0	0.772381	2967240	2187470	1.35647
P05455	Lupus La protein	SSB	46.836	6305500	10797350	12496500	12436500	11406000	7294200	7170200	16168000	11235900	8526200	0.772567	10688370	10078900	1.06047
P48047	ATP synthase subunit O, mitochondrial	ATP5O	23.277	8427650	8860650	6979200	10840900	8154950	9965800	7515100	7422500	9411100	7718650	0.773083	8652670	8406630	1.02927
Q8TC12	Retinol dehydrogenase 11	RDH11	35.386	0	0	1304950	867200	5945500	0	762100	1558350	1546450	2490150	0.774154	1623530	1271410	1.27695
Q15019	Septin-2	2013-09-02	41.487	36703500	28867500	35526000	27988000	29218500	33130000	29761500	33732500	35924000	21005500	0.774167	31660700	30710700	1.03093
Q9Y678	Coatomer subunit gamma-1	COPG1	97.717	56328500	59307500	43810000	47536500	60866000	46137500	64104000	38131500	38604500	98412000	0.774528	53569700	57077900	0.938537
Q8NE62	Choline dehydrogenase, mitochondrial	CHDH	65.358	2500300	3732800	0	18974000	2694300	3697850	3309300	3578250	7431150	4732350	0.775171	5580280	4549780	1.22649
P15311	Ezrin	EZR	69.412	183465000	356315000	512755000	246835000	199390000	182280000	319015000	414810000	275035000	197660000	0.775346	299752000	277760000	1.07918
Q13813	Spectrin alpha chain, brain	SPTAN1	284.54	694430000	498830000	452900000	443210000	367340000	532075000	591645000	528325000	433730000	461965000	0.775374	491342000	509548000	0.96427
Q14019	Coactosin-like protein	COTL1	15.945	16193000	24049500	29110500	17916500	20898000	15336500	11237500	27899000	15142000	31731500	0.77545	21633500	20269300	1.0673
Q9NTK5	Obg-like ATPase 1	OLA1	44.743	25068000	15426500	20482500	19623500	27957500	20319500	16307000	28127500	11337950	26818000	0.776248	21711600	20581990	1.05488
Q6UW68	Transmembrane protein 205	TMEM205	21.198	10348500	26522000	8267350	20509000	4513950	14971500	28049500	8765200	7046500	2473800	0.776474	14032160	12261300	1.14443
Q15642	Cdc42-interacting protein 4	TRIP10	68.351	0	19368000	0	3765300	1500250	1887250	11392250	1260800	1804350	2205450	0.776837	4926710	3710020	1.32795
P06731	Carcinoembryonic antigen-related cell adhesion molecule 5	CEACAM5	76.794	103275000	113555000	41661500	50019500	84806000	123705000	204590000	46649500	53575000	18247500	0.77717	78663400	89353400	0.880363
P61081	NEDD8-conjugating enzyme Ubc12	UBE2M	20.9	0	0	0	0	5717500	3730550	0	0	0	0	0.778419	1143500	746110	1.53262
P17655	Calpain-2 catalytic subunit	CAPN2	79.994	112065000	61603000	111737500	74207500	70054000	105155000	43769000	106935000	93616000	103533500	0.779106	85933400	90601700	0.948474
O43760	Synaptogyrin-2	SYNGR2	24.81	0	19803000	21599500	10232700	13437000	29697500	15662000	12459000	7086000	8272550	0.779593	13014440	14635410	0.889243
P02675	Fibrinogen beta chain;Fibrinopeptide B;Fibrinogen beta chain	FGB	55.928	25023000	12389750	10845700	7946250	17550500	8732700	27573000	8109000	10237900	26866000	0.780483	14751040	16303720	0.904765
O75390	Citrate synthase, mitochondrial	CS	51.712	49691000	29665500	49868000	37226500	34145000	40082500	33113000	51737000	44535000	38547500	0.781492	40119200	41603000	0.964334
P09455	Retinol-binding protein 1	RBP1	15.85	38043500	11450500	6089100	0	0	36711000	2599150	1902300	0	0	0.781944	11116620	8242490	1.3487
Q14451	Growth factor receptor-bound protein 7	GRB7	59.68	2147250	0	0	0	0	3261700	0	0	0	0	0.782597	429450	652340	0.658322
O75083	WD repeat-containing protein 1	WDR1	66.193	21446500	11641500	11442000	24956500	33068500	24526000	17389500	12275000	33699000	22457500	0.782973	20511000	22069400	0.929386
Q3ZCQ8	Mitochondrial import inner membrane translocase subunit TIM50	TIMM50	39.646	8252000	1080250	0	8130700	3420600	5670600	0	3008300	5559250	3780500	0.783501	4176710	3603730	1.159
P36952	Serpin B5	SERPINB5	42.1	37917000	14908000	7603050	31170500	128110000	31903500	35244500	18597500	38485500	62982000	0.783797	43941710	37442600	1.17358
Q2TAY7	WD40 repeat-containing protein SMU1	SMU1	57.543	0	1251600	3838150	3742500	2504200	1103050	3502450	3499450	4853750	0	0.785498	2267290	2591740	0.874814
P08865	40S ribosomal protein SA	RPSA	32.854	119700000	131805000	145440000	158290000	128810000	101008500	126945000	133585000	128305000	174955000	0.786045	136809000	132959700	1.02895
P49419	Alpha-aminoadipic semialdehyde dehydrogenase	ALDH7A1	58.486	3242400	10369450	9756150	10022750	7763050	6705650	8832300	11907750	10262900	0	0.786416	8230760	7541720	1.09136
Q96BS2	Tescalcin	TESC	24.75	5661500	7771800	2321550	10826350	5184900	14733400	3258800	1895200	2356750	5650750	0.786814	6353220	5578980	1.13878
O95049	Tight junction protein ZO-3	TJP3	102.8	0	1165845	0	1162750	1986900	2195400	0	0	1306610	0	0.790402	863099	700402	1.23229
Q8IXQ6	Poly [ADP-ribose] polymerase 9	PARP9	96.342	3169050	804800	0	804450	577400	3181100	0	0	1675600	1603150	0.791762	1071140	1291970	0.829075
P61026	Ras-related protein Rab-10	RAB10	22.541	5723000	29059500	23619600	17332550	17869000	37492000	5181000	14425850	21805500	4866400	0.791856	18720730	16754150	1.11738
P48739	Phosphatidylinositol transfer protein beta isoform	PITPNB	31.54	2345900	4159300	2116600	0	5264450	1758350	2097550	4644000	1537650	5515350	0.792035	2777250	3110580	0.89284
P46379	Large proline-rich protein BAG6	BAG6	119.41	0	0	5173400	1860650	1971700	0	4389850	0	2006800	906000	0.792452	1801150	1460530	1.23322
P23526	Adenosylhomocysteinase	AHCY	47.716	57665000	32520000	29758500	36267500	32099500	44569500	36251000	35302000	23050000	40621000	0.792583	37662100	35958700	1.04737
P02679	Fibrinogen gamma chain	FGG	51.511	92960000	53406500	41971500	35120500	97998500	40562000	158855000	29180000	21004500	112688000	0.792609	64291400	72457900	0.887293
Q14103	Heterogeneous nuclear ribonucleoprotein D0	HNRNPD	38.434	44425000	19022000	61209000	64496000	25824500	26544500	17356000	61222000	47417500	46149000	0.793687	42995300	39737800	1.08197
P30101	Protein disulfide-isomerase A3	PDIA3	56.782	429840000	398165000	815455000	460780000	489685000	372305000	306320000	530830000	399905000	824040000	0.79428	518785000	486680000	1.06597
P07237	Protein disulfide-isomerase	P4HB	57.116	202370000	255715000	407890000	188395000	287230000	189775000	226075000	305430000	227970000	479760000	0.795209	268320000	285802000	0.938832
P21810	Biglycan	BGN	41.654	176475000	276190000	52241000	100571500	61547000	125325000	209700000	95487000	42540000	127270000	0.795966	133404900	120064400	1.11111
P62280	40S ribosomal protein S11	RPS11	18.431	0	4201000	4431400	4368850	11332400	0	4256200	4518050	0	11797500	0.796614	4866730	4114350	1.18287
P48637	Glutathione synthetase	GSS	52.384	4958850	0	6760900	5659250	3272800	10451500	4342550	4107700	0	4453450	0.797931	4130360	4671040	0.884248
Q8NC56	LEM domain-containing protein 2	LEMD2	56.974	1460100	1237700	7340650	0	2752050	2707500	1203300	0	10227000	1587500	0.798426	2558100	3145060	0.813371
Q7Z406	Myosin-14	MYH14	227.87	996960000	552980000	568770000	253100000	443755000	1173300000	473230000	608155000	385185000	426010000	0.798434	563113000	613176000	0.918355
Q8WW59	SPRY domain-containing protein 4	SPRYD4	23.128	0	2967250	6778600	0	0	0	1308200	4868550	1459450	0	0.799508	1949170	1527240	1.27627
P13010	X-ray repair cross-complementing protein 5	XRCC5	82.704	106510000	85186000	97231000	123877500	93815500	78380000	98700500	113170000	97528500	107232500	0.799606	101324000	99002300	1.02345
P40616	ADP-ribosylation factor-like protein 1	ARL1	20.417	17108500	16728000	16951000	22734000	13939950	17256500	13308600	17168000	15216500	21863500	0.799853	17492290	16962620	1.03123
P20674	Cytochrome c oxidase subunit 5A, mitochondrial	COX5A	16.762	6373500	18367000	8502500	21849000	5872000	17989000	5603500	15258500	14898000	12335000	0.800512	12192800	13216800	0.922523
Q9HB07	UPF0160 protein MYG1, mitochondrial	C12orf10	42.449	0	4624000	0	0	0	0	0	0	3165050	0	0.801158	924800	633010	1.46096
P22087	rRNA 2-O-methyltransferase fibrillarin	FBL	33.784	0	0	0	2455950	3211450	0	0	0	2433800	4772850	0.802112	1133480	1441330	0.786413
Q9UH99	SUN domain-containing protein 2	SUN2	80.31	3133100	2439800	0	7018350	7204600	8153000	0	0	13468500	2023650	0.803257	3959170	4729030	0.837206
Q00688	Peptidyl-prolyl cis-trans isomerase FKBP3	FKBP3	25.177	4472000	12888000	17998000	10845000	12695000	7924950	12652500	11398400	14887500	15314000	0.804045	11779600	12435470	0.947258
P27348	14-3-3 protein theta	YWHAQ	27.764	51674000	44589000	75122000	42455500	46527500	52468000	31249000	82175500	37723500	43076500	0.805123	52073600	49338500	1.05544
P61353	60S ribosomal protein L27	RPL27	15.798	3627850	9805350	10603900	10582000	10602000	6963800	11912000	9818700	4818050	14505500	0.805323	9044220	9603610	0.941752
O00264	Membrane-associated progesterone receptor component 1	PGRMC1	21.671	2629850	2823550	0	0	1879600	0	0	2538000	3090950	556200	0.805801	1466600	1237030	1.18558
Q8NBJ7	Sulfatase-modifying factor 2	SUMF2	33.843	5020000	7757100	3661500	0	4014650	5859200	8614450	2582050	5866500	0	0.806126	4090650	4584440	0.89229
P68036	Ubiquitin-conjugating enzyme E2 L3	UBE2L3	17.861	18919500	10411450	8872150	8057600	20311000	13178000	12262500	25028500	2956250	18785500	0.808508	13314340	14442150	0.921908
Q9NZT2	Opioid growth factor receptor	OGFR	73.324	943650	3639900	0	3274650	1191000	3017050	0	0	4545700	0	0.808717	1809840	1512550	1.19655
Q96HC4	PDZ and LIM domain protein 5	PDLIM5	63.944	9357450	10053350	8028500	10722500	9694850	8482700	3807000	11717500	10889500	11068900	0.809917	9571330	9193120	1.04114
P68871	Hemoglobin subunit beta;LVV-hemorphin-7	HBB	15.998	1517470000	2658250000	301080000	1015420000	3283900000	150250000	1875300000	1569050000	984225000	3266950000	0.809919	1755224000	1569155000	1.11858
Q9ULZ3	Apoptosis-associated speck-like protein containing a CARD	PYCARD	21.627	39376000	15263000	14494500	31280000	23683000	26842000	19992500	15755500	30934000	23822500	0.810228	24819300	23469300	1.05752
Q99832	T-complex protein 1 subunit eta	CCT7	59.366	22538500	29590000	14754500	15974500	15917000	20677000	24466500	15769500	13651500	20007500	0.810982	19754900	18914400	1.04444
Q9UHD8	Septin-9	2013-09-09	65.401	44815000	44250500	52698000	42966000	21162500	37919000	55739000	48529000	40036500	31969500	0.8116	41178400	42838600	0.961245
Q9NYL9	Tropomodulin-3	TMOD3	39.594	5465500	0	16371000	13197000	7269300	10285850	3865950	15485500	7850400	0	0.812351	8460560	7497540	1.12844
P21980	Protein-glutamine gamma-glutamyltransferase 2	TGM2	77.328	255310000	44653500	58794000	41663000	73346000	207960000	47814500	34845000	69331500	180130000	0.812486	94753300	108016200	0.877214
P63173	60S ribosomal protein L38	RPL38	8.2178	7378350	7224950	6685950	7743000	8662300	6171750	6471000	5984500	7184800	10747000	0.815521	7538910	7311810	1.03106
P62333	26S protease regulatory subunit 10B	PSMC6	44.172	0	2653800	0	0	0	1874850	0	0	0	0	0.816567	530760	374970	1.41547
Q14195	Dihydropyrimidinase-related protein 3	DPYSL3	61.963	14690000	15706000	10451500	9370300	10324000	10649750	18384500	17190500	9747800	7557750	0.816964	12108360	12706060	0.952959
O43809	Cleavage and polyadenylation specificity factor subunit 5	NUDT21	26.227	2647600	2316000	3816950	10297500	4070450	7660850	3012000	2704500	2841350	9353650	0.817057	4629700	5114470	0.905216
Q86UE4	Protein LYRIC	MTDH	63.836	3416650	9416650	12284700	12270250	12801000	17945000	0	10534000	8398050	17812500	0.817385	10037850	10937910	0.917712
Q96CT7	Coiled-coil domain-containing protein 124	CCDC124	25.835	0	4605650	0	2422150	1847200	1207600	0	2340700	3134200	981400	0.817858	1775000	1532780	1.15803
Q12874	Splicing factor 3A subunit 3	SF3A3	58.848	2002150	2886700	4946150	8904000	5960550	3396200	5245250	3033000	5827800	5608000	0.819759	4939910	4622050	1.06877
Q9UMY4	Sorting nexin-12	SNX12	19.73	9235800	2488650	6080750	0	4304550	8127600	4558100	2822800	3913950	4794650	0.821082	4421950	4843420	0.912981
P11216	Glycogen phosphorylase, brain form	PYGB	96.695	196000000	716980000	299925000	223265000	218060000	171075000	943020000	176970000	359165000	209455000	0.821831	330846000	371937000	0.889522
Q9BW04	Specifically androgen-regulated gene protein	SARG	63.964	0	6118550	6082500	4970100	0	10349000	0	0	3957800	0	0.822398	3434230	2861360	1.20021
P39019	40S ribosomal protein S19	RPS19	16.06	32642500	41347500	45988000	42184500	40876500	26405500	34856500	44174500	37414500	54220500	0.822705	40607800	39414300	1.03028
Q13057	Bifunctional coenzyme A synthase;Phosphopantetheine adenylyltransferase;Dephospho-CoA kinase	COASY	62.328	24864500	0	4049450	2066750	3363800	16247000	0	4059100	3455750	4424800	0.822944	6868900	5637330	1.21847
P15880	40S ribosomal protein S2	RPS2	31.324	34005000	30018500	36930500	43780000	33971000	23228000	35183500	34640500	32681500	47774500	0.824566	35741000	34701600	1.02995
P35270	Sepiapterin reductase	SPR	28.048	74466000	21653500	9286100	36869000	34162000	77065500	15338000	24449500	17608400	23847500	0.825061	35287320	31661780	1.11451
P62495	Eukaryotic peptide chain release factor subunit 1	ETF1	49.03	3943350	3729100	4491800	4507150	6878750	3966200	0	8593400	7954950	4888900	0.827242	4710030	5080690	0.927045
P00403	Cytochrome c oxidase subunit 2	MT-CO2	25.565	101551000	64050000	77519500	126990000	68447000	77524500	80013500	89468000	97056500	80624000	0.827451	87711500	84937300	1.03266
P51884	Lumican	LUM	38.429	59845500	60973000	17569000	28711500	23601500	36719000	67064500	29857500	22528500	20496000	0.828322	38140100	35333100	1.07944
P69905	Hemoglobin subunit alpha	HBA1	15.257	625275000	1090225000	134325000	368535000	1512150000	53682500	796850000	680295000	424885000	1404000000	0.829866	746102000	671942500	1.11037
P61604	10 kDa heat shock protein, mitochondrial	HSPE1	10.932	203070000	77090500	79102500	93756500	127880000	153490000	106328500	137550000	94633000	117515000	0.830171	116179900	121903300	0.95305
P38646	Stress-70 protein, mitochondrial	HSPA9	73.68	75570000	70040500	76930500	88937500	81650000	65027500	102446000	63578000	84092500	86720500	0.831305	78625700	80372900	0.978261
P51572	B-cell receptor-associated protein 31	BCAP31	27.991	7437050	9317400	14940500	13026000	11316600	19950000	14856500	8043850	17414000	0	0.831395	11207510	12052870	0.929862
O15327	Type II inositol 3,4-bisphosphate 4-phosphatase	INPP4B	104.74	22637500	2757900	15015000	14394000	0	24560000	0	10666500	25234500	1848650	0.831524	10960880	12461930	0.879549
P26641	Elongation factor 1-gamma	EEF1G	50.118	151200000	121855000	114895000	116510000	180690000	136280000	135520000	100469000	107340000	235495000	0.832239	137030000	143020800	0.958112
Q02818	Nucleobindin-1	NUCB1	53.879	55604000	28355500	29326500	31420500	50719500	49180500	24563500	34152500	30397000	48857000	0.834217	39085200	37430100	1.04422
P16615	Sarcoplasmic/endoplasmic reticulum calcium ATPase 2	ATP2A2	114.76	42436500	25356500	35935500	56855500	63909000	49216000	35443500	22536500	51057000	56235000	0.834902	44898600	42897600	1.04665
P02452	Collagen alpha-1(I) chain	COL1A1	138.94	459555000	327035000	71919000	112862500	140145000	429350000	374270000	89447000	76279500	22598500	0.836159	222303300	198389000	1.12054
Q92544	Transmembrane 9 superfamily member 4	TM9SF4	74.518	4634500	0	0	5408500	13424000	5252000	5707000	5201000	4457150	0	0.836453	4693400	4123430	1.13823
P55327	Tumor protein D52	TPD52	24.327	57045000	7941200	12780000	11391500	13377500	41360000	11564000	25918000	7578150	27851000	0.836507	20507040	22854230	0.897297
Q6YN16	Hydroxysteroid dehydrogenase-like protein 2	HSDL2	45.394	0	1963050	0	2617700	6877900	0	1383950	0	5113100	3253950	0.836596	2291730	1950200	1.17513
Q9P2J5	Leucine--tRNA ligase, cytoplasmic	LARS	134.46	10434000	11163500	10877300	12860000	8295950	8928700	10115650	13289000	9212650	10943550	0.836807	10726150	10497910	1.02174
Q8WX93	Palladin	PALLD	150.56	4093100	9798400	0	3341350	0	8617800	0	5585000	5662000	0	0.837295	3446570	3972960	0.867507
P18564	Integrin beta-6	ITGB6	85.935	5896000	0	6272000	21029500	13933150	9970050	3562850	7898900	20933000	9658400	0.838305	9426130	10404640	0.905954
P62805	Histone H4	HIST1H4A	11.367	1493700000	1442150000	1325800000	1960750000	1603250000	1164650000	1506050000	1489450000	2188650000	1687050000	0.838755	1565130000	1607170000	0.973842
P19404	NADH dehydrogenase [ubiquinone] flavoprotein 2, mitochondrial	NDUFV2	27.391	2579550	5321850	2078950	16208000	2829800	3800800	4909250	7051700	5790000	4619600	0.839308	5803630	5234270	1.10878
P07195	L-lactate dehydrogenase B chain	LDHB	36.638	3739050	3426850	22391000	2968900	2169300	3126850	7131500	16210500	6569850	6319000	0.839353	6939020	7871540	0.881533
P80404	4-aminobutyrate aminotransferase, mitochondrial	ABAT	56.438	4319900	0	0	0	0	5838900	0	0	0	0	0.839569	863980	1167780	0.739848
Q9UL46	Proteasome activator complex subunit 2	PSME2	27.401	210760000	241695000	170295000	239445000	142415000	229425000	270070000	183770000	116799500	238815000	0.840622	200922000	207775900	0.967013
P13674	Prolyl 4-hydroxylase subunit alpha-1	P4HA1	61.049	0	0	9593700	2133000	4050200	0	2723850	5618700	7248100	2455700	0.840751	3155380	3609270	0.874243
P30153	Serine/threonine-protein phosphatase 2A 65 kDa regulatory subunit A alpha isoform	PPP2R1A	65.308	40128500	30361000	32929500	32045000	32490500	33860000	28227500	38726500	23956500	39605000	0.841084	33590900	32875100	1.02177
Q9NVA2	Septin-11	2013-09-11	49.398	11707550	4141300	10433750	12318000	9195600	12802000	7444850	15464500	11375500	3374400	0.841099	9559240	10092250	0.947186
Q9BUF5	Tubulin beta-6 chain	TUBB6	49.857	8620500	12017500	13200500	0	15977500	10757000	11991500	12759500	5957000	11446000	0.842046	9963200	10582200	0.941506
O43143	Putative pre-mRNA-splicing factor ATP-dependent RNA helicase DHX15	DHX15	90.932	24483500	27663500	42215000	64696500	36273500	27289000	28199000	32889500	64824000	52720000	0.842874	39066400	41184300	0.948575
Q8NF91	Nesprin-1	SYNE1	1011	0	7236000	14233500	4620950	12457500	8844200	12875500	6361000	7061000	0	0.84296	7709590	7028340	1.09693
P42167	Lamina-associated polypeptide 2, isoforms beta/gamma;Thymopoietin;Thymopentin	TMPO	50.67	9115000	4167850	9518350	22801000	21850000	12422000	9987050	13521500	13575000	22280000	0.844368	13490440	14357110	0.939635
P42224	Signal transducer and activator of transcription 1-alpha/beta	STAT1	87.334	16509000	29618000	54658000	53297000	31533000	30330000	18964500	24918500	80872000	44001000	0.844388	37123000	39817200	0.932336
O60568	Procollagen-lysine,2-oxoglutarate 5-dioxygenase 3	PLOD3	84.784	1970550	6121550	2345600	6832550	22764000	6055750	6352600	1376150	9941050	21476000	0.84467	8006850	9040310	0.885683
P19338	Nucleolin	NCL	76.613	169980000	138890000	184695000	176720000	195795000	110270000	154860000	256080000	136855000	238630000	0.845148	173216000	179339000	0.965858
O95154	Aflatoxin B1 aldehyde reductase member 3	AKR7A3	37.206	8223500	15236500	24145500	23151000	107360000	14858500	24664000	32222000	2446550	133930000	0.845376	35623300	41624210	0.855831
P38919	Eukaryotic initiation factor 4A-III	EIF4A3	46.871	6531000	23512000	29406500	30944500	24231000	18811000	22814000	24423500	29702500	23565500	0.846136	22925000	23863300	0.96068
P60228	Eukaryotic translation initiation factor 3 subunit E	EIF3E	52.22	9935900	8713150	6387850	8424300	7936600	9045600	7888050	6817950	7944250	10559500	0.846371	8279560	8451070	0.979706
P36578	60S ribosomal protein L4	RPL4	47.697	26327500	39966000	45312000	46374500	35329500	22214000	33428500	39132500	40872500	51628500	0.846933	38661900	37455200	1.03222
Q03518	Antigen peptide transporter 1	TAP1	87.217	2557700	7925300	16425500	12569000	10353750	7331300	8420650	4028400	16995000	16494500	0.84819	9966250	10653970	0.935449
Q9BPX5	Actin-related protein 2/3 complex subunit 5-like protein	ARPC5L	16.941	0	2185600	0	0	2469850	2708400	0	0	2821450	0	0.848559	931090	1105970	0.841876
Q9UBT2	SUMO-activating enzyme subunit 2	UBA2	71.223	2973550	3268450	9544500	8128000	5518850	12061000	0	9129550	9347900	1556200	0.84899	5886670	6418930	0.91708
Q9NR30	Nucleolar RNA helicase 2	DDX21	87.343	3807400	9129050	9423350	13681000	26350000	6554900	13759500	10025750	7831250	29788500	0.849671	12478160	13591980	0.918053
P31939	Bifunctional purine biosynthesis protein PURH;Phosphoribosylaminoimidazolecarboxamide formyltransferase;IMP cyclohydrolase	ATIC	64.615	107870000	58491500	73318000	76317500	50628500	83255000	65610500	122490000	53324000	57558000	0.850035	73325100	76447500	0.959156
Q14203	Dynactin subunit 1	DCTN1	141.69	4957950	3733750	1557600	0	0	8028400	0	4065350	0	0	0.850352	2049860	2418750	0.847487
Q9BS40	Latexin	LXN	25.75	1615650	6933500	2033800	0	2257350	5238150	0	2732100	1130900	2324900	0.850842	2568060	2285210	1.12377
P07900	Heat shock protein HSP 90-alpha	HSP90AA1	84.659	194100000	294450000	249095000	233000000	122505000	193040000	273190000	239640000	249265000	171390000	0.851223	218630000	225305000	0.970373
P33121	Long-chain-fatty-acid--CoA ligase 1	ACSL1	77.942	0	6574600	0	2720500	4966650	0	0	1774850	9299000	5340700	0.851278	2852350	3282910	0.868848
O60884	DnaJ homolog subfamily A member 2	DNAJA2	45.745	7967000	3691450	4427250	4805650	0	7269000	4013200	0	7581150	0	0.851292	4178270	3772670	1.10751
Q12905	Interleukin enhancer-binding factor 2	ILF2	43.062	29593000	42082500	26721500	37165000	28372500	20602500	44193500	29004500	33561000	31921000	0.851321	32786900	31856500	1.02921
P05023	Sodium/potassium-transporting ATPase subunit alpha-1	ATP1A1	112.89	168860000	228610000	112455000	179070000	208130000	163030000	191055000	127405000	142180000	310305000	0.851846	179425000	186795000	0.960545
P04626	Receptor tyrosine-protein kinase erbB-2	ERBB2	137.91	4750150	0	0	0	2366350	6724900	0	0	0	1932150	0.853226	1423300	1731410	0.822047
Q9UQ80	Proliferation-associated protein 2G4	PA2G4	43.786	24617000	26959000	69478000	17163500	15801000	21963000	16480000	66650000	19791000	15941500	0.853636	30803700	28165100	1.09368
P40261	Nicotinamide N-methyltransferase	NNMT	29.574	0	8402400	9105350	5223050	40403500	1271800	0	9744400	3700750	61430000	0.853808	12626860	15229390	0.829111
P31948	Stress-induced-phosphoprotein 1	STIP1	62.639	25409000	14216500	33457000	25956000	24482000	29257500	29525000	22549500	20332500	25229000	0.8547	24704100	25378700	0.973419
Q9UBF2	Coatomer subunit gamma-2	COPG2	97.621	0	1963650	0	1723950	0	0	0	0	1870500	1251650	0.85543	737520	624430	1.18111
Q15046	Lysine--tRNA ligase	KARS	68.047	6723000	20155500	32970500	21625000	20909000	10865400	27926500	28233000	14023500	26603500	0.855577	20476600	21530380	0.951056
P05783	Keratin, type I cytoskeletal 18	KRT18	48.057	5207000000	5703400000	1095300000	5459850000	618325000	6060950000	5320200000	632555000	3432250000	1166650000	0.855584	3616775000	3322521000	1.08856
P09914	Interferon-induced protein with tetratricopeptide repeats 1	IFIT1	55.36	2300500	2904150	5673100	2071400	0	3560300	1914350	0	9302400	0	0.855784	2589830	2955410	0.876301
P39023	60S ribosomal protein L3	RPL3	46.108	9131000	32228000	24013500	29397500	25294000	17353500	21973500	19660500	26213000	30516000	0.855986	24012800	23143300	1.03757
P31943	Heterogeneous nuclear ribonucleoprotein H;Heterogeneous nuclear ribonucleoprotein H, N-terminally processed	HNRNPH1	49.229	9147500	20515000	13069500	42346000	20664500	12048000	18653000	25894000	28082000	14959900	0.856059	21148500	19927380	1.06128
Q9Y285	Phenylalanine--tRNA ligase alpha subunit	FARSA	57.563	26322500	17691500	17435500	32544000	35834500	26859500	22450000	28912000	20056000	35912000	0.856107	25965600	26837900	0.967497
Q01105	Protein SET	SET	33.488	52869000	76595000	78032000	97886500	94371500	45202500	78254000	86084500	88476500	114505500	0.856882	79950800	82504600	0.969047
P49589	Cysteine--tRNA ligase, cytoplasmic	CARS	85.472	0	3917700	4264450	5233300	3389650	1521150	4149750	3707300	3992950	4391650	0.857488	3361020	3552560	0.946084
P50914	60S ribosomal protein L14	RPL14	23.432	0	15771000	0	16170500	6947000	0	0	5753500	11162000	17430000	0.85771	7777700	6869100	1.13227
P45974	Ubiquitin carboxyl-terminal hydrolase 5	USP5	95.785	61472000	27304500	18353000	28695500	30296000	44842000	22945500	26215000	27030000	37320500	0.85811	33224200	31670600	1.04905
P09972	Fructose-bisphosphate aldolase C	ALDOC	39.455	26691500	66183500	143682000	30660500	165805000	20865500	0	182345000	50408500	137665000	0.858692	86604500	78256800	1.10667
O43488	Aflatoxin B1 aldehyde reductase member 2	AKR7A2	39.589	4590400	18815000	21649000	10787150	44141000	11008000	10471450	23709000	8046500	57119000	0.860004	19996510	22070790	0.906017
P52434	DNA-directed RNA polymerases I, II, and III subunit RPABC3	POLR2H	17.143	3388600	0	4112000	2387700	5318500	7432900	0	0	6056150	0	0.860496	3041360	2697810	1.12734
Q8NBJ5	Procollagen galactosyltransferase 1	GLT25D1	71.635	17632000	6153050	0	1894550	8784450	6524600	8239900	2017400	7444900	7300800	0.862741	6892810	6305520	1.09314
O96005	Cleft lip and palate transmembrane protein 1	CLPTM1	76.096	0	1369200	2075450	7470600	2658950	2446500	309845	411405	12873000	0	0.86275	2714840	3208150	0.846232
P60842	Eukaryotic initiation factor 4A-I	EIF4A1	46.153	84419500	106950000	115905000	123750000	114210000	90058500	109775000	105500000	106155000	143555000	0.863838	109046900	111008700	0.982328
P17174	Aspartate aminotransferase, cytoplasmic	GOT1	46.247	10788500	26900000	13311000	11003000	11139650	17438000	19583000	11490000	3110100	17708000	0.864386	14628430	13865820	1.055
Q92598	Heat shock protein 105 kDa	HSPH1	96.864	9805000	0	0	0	18144000	11930500	5159000	7115000	0	0	0.866371	5589800	4840900	1.1547
P50440	Glycine amidinotransferase, mitochondrial	GATM	48.455	0	0	0	2678050	0	0	0	0	0	3433100	0.866635	535610	686620	0.780068
Q9Y5M8	Signal recognition particle receptor subunit beta	SRPRB	29.702	2597850	10066500	7307550	4099250	5840950	7128950	5357200	3722850	2122550	9955550	0.8668	5982420	5657420	1.05745
P57105	Synaptojanin-2-binding protein	SYNJ2BP	15.928	0	1869350	0	1373650	7031450	0	2724750	0	2422100	3822250	0.866912	2054890	1793820	1.14554
P54920	Alpha-soluble NSF attachment protein	NAPA	33.232	2300600	4797300	0	0	3540850	13012850	0	0	0	0	0.868246	2127750	2602570	0.817557
P17812	CTP synthase 1	CTPS	66.69	0	1812350	2535550	0	0	0	0	0	2331950	2723900	0.868308	869580	1011170	0.859974
Q9BZZ5	Apoptosis inhibitor 5	API5	59.004	4539900	8685300	11622000	5471500	7628950	6200350	8291400	9109900	8551700	4496600	0.868562	7589530	7329990	1.03541
Q9Y262	Eukaryotic translation initiation factor 3 subunit L	EIF3L	66.726	12252500	9470100	10041350	9224750	12435500	11867000	4574250	9795800	11438000	14251500	0.869045	10684840	10385310	1.02884
Q13630	GDP-L-fucose synthase	TSTA3	35.892	30759500	44805500	27184500	14829500	120250000	31690000	55164000	30565500	14810500	129085000	0.869222	47565800	52263000	0.910124
P62701	40S ribosomal protein S4, X isoform	RPS4X	29.597	32850500	35511500	41230500	44273000	36085500	26914000	34804500	42159500	35972000	46745000	0.869863	37990200	37319000	1.01799
Q9BRX8	Redox-regulatory protein FAM213A	FAM213A	25.764	1955900	0	0	0	12914500	797050	977100	2675000	5549250	2631000	0.870118	2974080	2525880	1.17744
Q16543	Hsp90 co-chaperone Cdc37	CDC37	44.468	5472500	71089500	14162500	18033500	26598500	22201000	70970000	20445000	15229000	19601500	0.870121	27071300	29689300	0.91182
O43747	AP-1 complex subunit gamma-1	AP1G1	91.35	3774600	6396900	5335050	5661600	5901250	3917300	5349450	4818000	5461150	8237950	0.870598	5413880	5556770	0.974285
P29692	Elongation factor 1-delta	EEF1D	31.121	123530000	88334000	106290000	84263000	140415000	109800000	103760000	84410500	75708500	188130000	0.870639	108566400	112361800	0.966222
Q12907	Vesicular integral-membrane protein VIP36	LMAN2	40.228	4079200	7745650	9200200	13275500	29020000	8543900	10401000	8549200	9918050	31052000	0.871368	12664110	13692830	0.924872
P82979	SAP domain-containing ribonucleoprotein	SARNP	23.671	4897500	9560550	14427500	15171500	11121000	10011350	10988850	8700300	13405000	10397650	0.871486	11035610	10700630	1.0313
P61769	Beta-2-microglobulin;Beta-2-microglobulin form pI 5.3	B2M	13.714	0	10820950	12045500	10386350	11586200	15822000	2277250	2074800	20178500	677045	0.873991	8967800	8205919	1.09285
Q8NBS9	Thioredoxin domain-containing protein 5	TXNDC5	47.628	8906100	14918000	12101000	13111500	11581000	8701250	17370500	15534500	10803750	9804200	0.874694	12123520	12442840	0.974337
P17987	T-complex protein 1 subunit alpha	TCP1	60.343	34458500	43626500	35781000	28901500	28321500	35309000	55194500	28739000	28876000	27754000	0.874745	34217800	35174500	0.972801
Q04637	Eukaryotic translation initiation factor 4 gamma 1	EIF4G1	175.49	30032000	21266000	27545000	27140500	40313500	23813500	26004500	22711500	21065000	47960500	0.875696	29259400	28311000	1.0335
P09327	Villin-1	VIL1	92.694	29653500	17490500	5393250	120120000	85632500	34559000	49937000	11241450	113580000	71395500	0.876742	51657950	56142590	0.920121
Q14847	LIM and SH3 domain protein 1	LASP1	29.717	61234000	89630000	111024500	69262500	114280000	100802000	91528500	102379000	74681500	85512000	0.876925	89086200	90980600	0.979178
O00161	Synaptosomal-associated protein 23	SNAP23	23.354	1239500	2078300	6068500	4009600	2703300	6573350	1585950	7153500	2108300	0	0.877143	3219840	3484220	0.924121
Q13347	Eukaryotic translation initiation factor 3 subunit I	EIF3I	36.501	8757950	6468000	3379550	6415150	7347850	5249350	6869000	5678950	7551050	7830300	0.877453	6473700	6635730	0.975582
Q15121	Astrocytic phosphoprotein PEA-15	PEA15	15.04	15165000	5141450	8416800	3240450	17096000	17866000	7830200	6327250	6133000	13749500	0.877765	9811940	10381190	0.945165
P19367	Hexokinase-1	HK1	102.48	94529000	56100500	39766500	47758000	99585000	81491000	71862000	37138500	62334500	97477000	0.878602	67547800	70060600	0.964134
O95571	Protein ETHE1, mitochondrial	ETHE1	27.873	89340500	22639500	10795550	89422500	46172500	81524500	35911000	18367500	70259500	68213500	0.879095	51674110	54855200	0.942009
P52566	Rho GDP-dissociation inhibitor 2	ARHGDIB	22.988	22807000	22011000	9207650	3052000	6679200	23215500	6500200	10266250	8056900	11772850	0.879117	12751370	11962340	1.06596
O95777	N-alpha-acetyltransferase 38, NatC auxiliary subunit	NAA38	10.403	2040900	6964100	3316500	6663750	3061700	5809050	3862150	2729550	9320450	1642250	0.87965	4409390	4672690	0.943651
Q04837	Single-stranded DNA-binding protein, mitochondrial	SSBP1	17.259	33347500	26256500	16224500	10561500	19818500	28001000	33687000	16561500	8471350	14752000	0.879811	21241700	20294570	1.04667
P08237	6-phosphofructokinase, muscle type	PFKM	85.182	4102350	0	0	0	4671500	4905350	0	0	1126750	3894950	0.880348	1754770	1985410	0.883833
Q14697	Neutral alpha-glucosidase AB	GANAB	106.87	107335000	133945000	125535000	122990000	229760000	101005500	112525000	99905500	123240000	254460000	0.880484	143913000	138227200	1.04113
P10909	Clusterin;Clusterin beta chain;Clusterin alpha chain	CLU	52.494	34976500	30177000	33756500	12597500	11002000	57220000	26358500	15488500	1894750	29724500	0.880803	24501900	26137250	0.937432
Q9NUQ9	Protein FAM49B	FAM49B	36.748	0	11771500	8118150	0	5222000	0	18954500	0	0	9576250	0.881343	5022330	5706150	0.880161
Q12965	Unconventional myosin-Ie	MYO1E	127.06	2392600	0	4275500	8107250	3246450	0	0	3709850	7606050	5176600	0.881746	3604360	3298500	1.09273
P20591	Interferon-induced GTP-binding protein Mx1;Interferon-induced GTP-binding protein Mx1, N-terminally processed	MX1	75.519	66112500	90184000	162550000	119095000	46414500	86808000	50245500	35839500	204665000	79135500	0.88213	96871200	91338700	1.06057
P49006	MARCKS-related protein	MARCKSL1	19.529	0	0	0	0	7731000	0	0	0	7921000	1471950	0.882608	1546200	1878590	0.823064
Q8IZ83	Aldehyde dehydrogenase family 16 member A1	ALDH16A1	85.126	13389000	2843950	0	2021600	0	12866000	0	1312600	1406500	0	0.882645	3650910	3117020	1.17128
O75367	Core histone macro-H2A.1	H2AFY	39.617	44268500	29767500	55289500	65024500	50503500	31980000	30471000	49921000	66274000	74279500	0.882782	48970700	50585100	0.968085
P47755	F-actin-capping protein subunit alpha-2	CAPZA2	32.949	19281000	15761500	14331000	9480500	14099000	15179000	15769500	15454000	10569300	17460500	0.883309	14590600	14886460	0.980126
O60313	Dynamin-like 120 kDa protein, mitochondrial;Dynamin-like 120 kDa protein, form S1	OPA1	111.63	0	0	0	0	15109000	0	0	0	5472500	12579000	0.884063	3021800	3610300	0.836994
Q15363	Transmembrane emp24 domain-containing protein 2	TMED2	22.761	0	6468650	0	5338000	10632400	7500800	3959800	1928100	5491500	5214800	0.885681	4487810	4819000	0.931274
Q00341	Vigilin	HDLBP	141.45	16215000	18117000	25811000	14640500	17100500	16532500	14980500	20684500	13272000	24348500	0.886306	18376800	17963600	1.023
Q08380	Galectin-3-binding protein	LGALS3BP	65.33	38847500	103665000	155125000	42598000	43804000	38449000	100933000	117455000	66191500	40454000	0.886646	76807900	72696500	1.05656
P02787	Serotransferrin	TF	77.063	48440500	56302000	77845000	25493500	35872000	35620000	67584000	58957500	19581500	53064000	0.886737	48790600	46961400	1.03895
Q9UJZ1	Stomatin-like protein 2	STOML2	38.534	0	15177500	21095000	5270750	8369550	3829850	14440000	14222500	3367300	10812750	0.887378	9982560	9334480	1.06943
P28676	Grancalcin	GCA	24.01	0	2816000	2042550	0	0	0	0	3834200	0	1729700	0.888156	971710	1112780	0.873227
Q92597	Protein NDRG1	NDRG1	42.835	2418800	12612500	6620450	1695700	55573000	1700300	30729600	11054650	0	26769000	0.888201	15784090	14050710	1.12337
P21964	Catechol O-methyltransferase	COMT	30.037	22034500	3985250	4140850	4591850	14627250	20570500	3608100	6572650	5134150	10055900	0.888395	9875940	9188260	1.07484
P10809	60 kDa heat shock protein, mitochondrial	HSPD1	61.054	589050000	300965000	314310000	339535000	398820000	518270000	467840000	428985000	244525000	335025000	0.888812	388536000	398929000	0.973948
Q8WXF1	Paraspeckle component 1	PSPC1	58.743	10819550	5611300	13761000	18447500	15892000	7157100	7575250	13454500	16166000	17938000	0.889336	12906270	12458170	1.03597
P35222	Catenin beta-1	CTNNB1	85.496	16218500	49018500	33994500	55449500	30632500	15890500	54639000	37078000	45135500	39322500	0.889859	37062700	38413100	0.964845
Q9BSJ8	Extended synaptotagmin-1	ESYT1	122.85	34169000	51840000	128755000	49648000	27165000	27474000	50852500	138390000	59721500	34183500	0.891238	58315400	62124300	0.938689
P26639	Threonine--tRNA ligase, cytoplasmic	TARS	83.434	14339500	16777500	17552500	11032500	19672500	13719500	21548500	10476500	13190500	18691000	0.891938	15874900	15525200	1.02252
P02790	Hemopexin	HPX	51.676	32964000	32534000	37034000	12249850	17421500	24677500	47334500	30667000	8407300	26510500	0.894905	26440670	27519360	0.960803
Q9Y315	Putative deoxyribose-phosphate aldolase	DERA	35.23	6613400	3373050	0	1384850	0	3570850	2029550	0	3234900	1596550	0.896671	2274260	2086370	1.09006
Q14254	Flotillin-2	FLOT2	47.064	5250500	15927500	13698500	4157300	4767450	9736700	8141200	17958500	4428700	5840000	0.896907	8760250	9221020	0.95003
Q14160	Protein scribble homolog	SCRIB	174.88	1951150	3438700	4173300	3557800	10014850	2477050	3411200	3459000	6045350	8957350	0.89764	4627160	4869990	0.950137
P30837	Aldehyde dehydrogenase X, mitochondrial	ALDH1B1	57.206	20161500	2867050	0	0	2578700	17088500	6546350	5244000	0	0	0.897658	5121450	5775770	0.886713
P26006	Integrin alpha-3;Integrin alpha-3 heavy chain;Integrin alpha-3 light chain	ITGA3	116.61	1886750	3822550	7559050	8027500	5744200	12352500	2791150	2315250	11432000	0	0.89783	5408010	5778180	0.935937
Q9Y2X3	Nucleolar protein 58	NOP58	59.578	10736000	12079500	14261500	13272000	7181500	8389000	9739150	11201000	9916800	17011500	0.89916	11506100	11251490	1.02263
Q14166	Tubulin--tyrosine ligase-like protein 12	TTLL12	74.403	26451000	0	0	9990850	8068950	17770000	0	16110500	7271700	7127350	0.900421	8902160	9655910	0.921939
P52907	F-actin-capping protein subunit alpha-1	CAPZA1	32.922	21356500	35482000	34639500	29885000	39286500	19541000	29723000	34115500	27927500	53486000	0.900722	32129900	32958600	0.974856
Q9P258	Protein RCC2	RCC2	56.084	0	3429850	5793550	9330700	5764250	2296400	2783700	5066150	7865550	5150400	0.902675	4863670	4632440	1.04992
Q14624	Inter-alpha-trypsin inhibitor heavy chain H4;70 kDa inter-alpha-trypsin inhibitor heavy chain H4;35 kDa inter-alpha-trypsin inhibitor heavy chain H4	ITIH4	103.36	2815950	3943400	0	0	0	0	0	4159100	0	3389050	0.903418	1351870	1509630	0.895498
Q92945	Far upstream element-binding protein 2	KHSRP	73.114	58175500	34863000	54838500	75249500	61688500	55174500	44249500	64765000	55033000	70502500	0.904562	56963000	57944900	0.983055
Q9Y5S9	RNA-binding protein 8A	RBM8A	19.889	0	0	0	5978500	5171300	0	0	0	6499100	3480400	0.9049	2229960	1995900	1.11727
Q9UHB6	LIM domain and actin-binding protein 1	LIMA1	85.225	8392000	22033500	9708150	30441000	18446000	16784000	21484000	14315500	23887000	15291500	0.905531	17804130	18352400	0.970125
Q86U42	Polyadenylate-binding protein 2	PABPN1	32.749	7761700	8540050	8745300	15090000	5734500	7141850	9907100	7904750	9714550	10173950	0.905758	9174310	8968440	1.02295
P01834	Ig kappa chain C region	IGKC	11.609	26475500	56159500	18969250	30331500	25594000	23695500	50438500	21278000	20415500	36472500	0.906625	31505950	30460000	1.03434
P63010	AP-2 complex subunit beta	AP2B1	104.55	10263800	4161850	4075850	0	7868200	6376450	0	4020000	6248900	8360000	0.907177	5273940	5001070	1.05456
P27824	Calnexin	CANX	67.567	104965500	139165000	144205000	186875000	238030000	91538500	124300000	119780000	187890000	317590000	0.907684	162648100	168219700	0.966879
P62249	40S ribosomal protein S16	RPS16	16.445	48963500	56879000	53695000	50843000	50913000	40517500	51507000	48639500	53123000	70541000	0.908432	52258700	52865600	0.98852
Q01130	Serine/arginine-rich splicing factor 2	SRSF2	25.476	13673000	24915000	34324500	40544500	22274500	20165000	23262000	28333000	30860500	30135000	0.910589	27146300	26551100	1.02242
Q9Y2B0	Protein canopy homolog 2	CNPY2	20.652	4169900	8861350	24094500	5587800	10943400	7309200	7507200	25086000	3657000	13076350	0.911015	10731390	11327150	0.947404
Q96KP4	Cytosolic non-specific dipeptidase	CNDP2	52.878	173890000	82703000	97332500	87256500	85445000	146540000	79063000	85955500	72440000	157010000	0.911145	105325400	108201700	0.973417
P14625	Endoplasmin	HSP90B1	92.468	489050000	325460000	364510000	409050000	610825000	474335000	349905000	277535000	348500000	809875000	0.912148	439779000	452030000	0.972898
P31942	Heterogeneous nuclear ribonucleoprotein H3	HNRNPH3	36.926	2516150	13240500	16920500	16780000	10384450	7448150	8277450	18230500	16574500	11242000	0.913147	11968320	12354520	0.96874
P67812	Signal peptidase complex catalytic subunit SEC11A	SEC11A	20.625	2060200	1983900	6075800	5176600	12701000	2814850	0	4744150	5780700	13040000	0.914652	5599500	5275940	1.06133
Q8WXH0	Nesprin-2	SYNE2	796.43	0	0	2863100	0	4026600	0	0	3184900	0	3074050	0.91571	1377940	1251790	1.10078
Q12797	Aspartyl/asparaginyl beta-hydroxylase	ASPH	85.862	6108000	11022900	22040500	16793000	14620000	10250000	11338000	19475000	13913100	17299500	0.918442	14116880	14455120	0.976601
Q9P2E9	Ribosome-binding protein 1	RRBP1	152.47	64487500	132565000	144375000	78288000	92795000	96882500	98627000	83707500	90680000	153025000	0.918897	102502100	104584400	0.98009
P49411	Elongation factor Tu, mitochondrial	TUFM	49.541	165895000	97373000	65151500	114785000	76245500	140720000	114140000	79186500	93968500	102160500	0.919314	103890000	106035100	0.97977
P60900	Proteasome subunit alpha type-6	PSMA6	27.399	2493950	2552800	7968950	3714950	3931500	2669350	6318900	6252750	2346300	3740200	0.922112	4132430	4265500	0.968803
P14927	Cytochrome b-c1 complex subunit 7	UQCRB	13.53	0	3913250	0	0	4940000	6134450	905450	1089000	0	1497600	0.922444	1770650	1925300	0.919675
Q9H2U2	Inorganic pyrophosphatase 2, mitochondrial	PPA2	37.92	7395000	5392700	7280500	13321000	48890000	15154000	6360650	15731150	16783500	32891500	0.922738	16455840	17384160	0.9466
P30043	Flavin reductase (NADPH)	BLVRB	22.119	24940000	53576500	28532500	39341500	59457000	47128500	30964500	28988500	49433500	53540000	0.922923	41169500	42011000	0.97997
P41252	Isoleucine--tRNA ligase, cytoplasmic	IARS	144.5	17333000	23183500	10641500	25425000	17768000	15843000	18215500	23962000	16016000	21831500	0.922957	18870200	19173600	0.984176
Q9BUJ2	Heterogeneous nuclear ribonucleoprotein U-like protein 1	HNRNPUL1	95.737	0	5097350	6155700	10587950	6306850	3280250	1942050	6710600	7940900	7255600	0.923885	5629570	5425880	1.03754
Q9NZD2	Glycolipid transfer protein	GLTP	23.85	0	0	0	0	1759950	0	0	0	0	2022650	0.924358	351990	404530	0.870121
P83731	60S ribosomal protein L24	RPL24	17.779	6589500	18607000	17121500	19736000	15673500	10196100	17050500	15293000	16800500	19763000	0.924805	15545500	15820620	0.98261
O94760	N(G),N(G)-dimethylarginine dimethylaminohydrolase 1	DDAH1	31.121	16174000	9332700	19308500	7112050	17038500	17970000	4929400	18288000	2161100	23304500	0.924889	13793150	13330600	1.0347
P31146	Coronin-1A	CORO1A	51.026	1142700	4379600	7696050	1254050	0	0	7387800	0	1163000	4929950	0.924968	2894480	2696150	1.07356
Q15833	Syntaxin-binding protein 2	STXBP2	66.452	0	71890500	4470000	3779800	3622700	3156900	56081000	6430650	4992250	4860700	0.926011	16752600	15104300	1.10913
Q13557	Calcium/calmodulin-dependent protein kinase type II subunit delta	CAMK2D	56.369	0	0	5106500	4113950	0	0	0	4754900	3725100	0	0.926273	1844090	1696000	1.08732
Q7KZF4	Staphylococcal nuclease domain-containing protein 1	SND1	102	44997500	33443000	47782000	27225500	36974500	36867500	35696500	34726000	26359500	53989000	0.926801	38084500	37527700	1.01484
Q27J81	Inverted formin-2	INF2	135.62	21003000	41036500	34030500	49149000	13159000	22984500	46387000	33385500	38943500	20520500	0.927075	31675600	32444200	0.97631
P53618	Coatomer subunit beta	COPB1	107.14	62448000	53581000	43917000	58035000	55595500	49314000	68765500	42440000	42438500	74061000	0.927967	54715300	55403800	0.987573
P11021	78 kDa glucose-regulated protein	HSPA5	72.332	308000000	550720000	657770000	344160000	656020000	317140000	550355000	474480000	340580000	893170000	0.928825	503334000	515145000	0.977072
P53004	Biliverdin reductase A	BLVRA	33.428	0	2572200	0	5446800	4917150	0	5308000	0	6106700	2318300	0.929019	2587230	2746600	0.941976
Q15436	Protein transport protein Sec23A	SEC23A	86.16	5701500	7925200	23998000	14888500	10309250	12102000	10823000	17382000	12088000	8807050	0.929235	12564490	12240410	1.02648
P40926	Malate dehydrogenase, mitochondrial	MDH2	35.503	181780000	98816000	77290500	152615000	200815000	140805000	137350000	81813000	153360000	212330000	0.929744	142263300	145131600	0.980237
Q04917	14-3-3 protein eta	YWHAH	28.218	24342500	33441000	27130000	18163500	32452500	28512500	27503000	35170500	17325500	25193500	0.929791	27105900	26741000	1.01365
P15085	Carboxypeptidase A1	CPA1	47.14	0	10761000	24489500	0	0	0	0	31639000	0	0	0.929946	7050100	6327800	1.11415
P55084	Trifunctional enzyme subunit beta, mitochondrial;3-ketoacyl-CoA thiolase	HADHB	51.294	80126500	81574500	47686000	68625000	63110000	67048500	73725500	49487500	92606500	53796000	0.930262	68224400	67332800	1.01324
P08047	Transcription factor Sp1	SP1	80.692	0	0	7399000	0	1909200	0	0	4486350	0	4054600	0.933247	1861640	1708190	1.08983
Q99536	Synaptic vesicle membrane protein VAT-1 homolog	VAT1	41.92	3588900	9834200	13013050	12196500	8214350	7969550	11351500	10843000	6009800	9841000	0.933914	9369400	9202970	1.01808
P54577	Tyrosine--tRNA ligase, cytoplasmic	YARS	59.143	3924600	6498250	3568900	5025200	8133300	4580650	3759200	4578650	4409900	9264800	0.93426	5430050	5318640	1.02095
P82930	28S ribosomal protein S34, mitochondrial	MRPS34	25.65	1100200	0	0	1131450	0	885100	0	0	1522550	0	0.934416	446330	481530	0.9269
P12270	Nucleoprotein TPR	TPR	267.29	5393500	15762000	16197500	11813500	9897700	8778000	12737000	12293500	13539500	12586000	0.937824	11812840	11986800	0.985487
Q9Y2T3	Guanine deaminase	GDA	51.002	1964050	0	1526000	11254850	5458000	5903800	1343800	1644500	6495400	3903200	0.938014	4040580	3858140	1.04729
P08758	Annexin A5	ANXA5	35.936	1078155000	1064900000	820910000	995540000	768370000	820775000	596525000	1344600000	824165000	1201900000	0.938625	945575000	957593000	0.98745
O00410	Importin-5	IPO5	123.63	12575000	11018100	0	11984500	6972050	8047450	13021000	7280850	4832250	8305550	0.93905	8509930	8297420	1.02561
P00505	Aspartate aminotransferase, mitochondrial	GOT2	47.517	38170500	37564500	50777000	46505000	12455000	37032500	42514000	38151000	53431000	17816000	0.939075	37094400	37788900	0.981622
P40925	Malate dehydrogenase, cytoplasmic	MDH1	36.426	28298500	32492500	25304500	26115000	35978000	23815500	38693500	32916000	15359500	39295500	0.941803	29637700	30016000	0.987397
P62913	60S ribosomal protein L11	RPL11	20.252	12324500	15318000	19736000	13207000	13764500	7919500	16353500	14178500	14295500	20687000	0.942057	14870000	14686800	1.01247
P55786	Puromycin-sensitive aminopeptidase	NPEPPS	103.28	11500000	40216500	83886500	33829000	41596500	18008500	44005000	58099500	40509000	45411500	0.942505	42205700	41206700	1.02424
P54819	Adenylate kinase 2, mitochondrial	AK2	26.477	18925500	21135000	16479000	35110000	32982000	16243500	29506500	16629000	29127500	35113500	0.942754	24926300	25324000	0.984296
Q92499	ATP-dependent RNA helicase DDX1	DDX1	82.431	16791000	15478500	21836500	21822500	18198000	12178500	16257000	25658000	20326500	20661500	0.943552	18825300	19016300	0.989956
Q8WUY1	UPF0670 protein THEM6	THEM6	23.865	0	0	0	5796700	14192500	2315650	0	0	8031100	10923800	0.944418	3997840	4254110	0.939759
Q15149	Plectin	PLEC	531.78	3136400000	2643650000	2093700000	1517550000	5076150000	3498750000	2543400000	2250700000	2111350000	3818050000	0.945798	2893490000	2844450000	1.01724
P06744	Glucose-6-phosphate isomerase	GPI	63.146	104145500	66371500	138625000	105907500	100320000	75494500	47205000	111165000	80407000	191545000	0.945909	103073900	101163300	1.01889
Q15029	116 kDa U5 small nuclear ribonucleoprotein component	EFTUD2	109.43	0	5455500	7064650	3056000	6345250	2113850	2998800	5972750	5123950	5198950	0.94649	4384280	4281660	1.02397
P35580	Myosin-10	MYH10	229	2572650	4623850	1729000	0	3800650	0	0	8354050	0	3753700	0.948016	2545230	2421550	1.05107
P04040	Catalase	CAT	59.755	32553000	45308500	94997000	44184000	38363000	25224500	57135500	67099500	45667500	64812000	0.948418	51081100	51987800	0.982559
O75844	CAAX prenyl protease 1 homolog	ZMPSTE24	54.812	0	0	0	0	1762500	0	0	0	1603500	0	0.948435	352500	320700	1.09916
P01009	Alpha-1-antitrypsin;Short peptide from AAT	SERPINA1	46.736	105776500	123120000	173685000	34109000	83569500	74108500	138900000	151555000	28419000	138280000	0.94845	104052000	106252500	0.97929
P04004	Vitronectin;Vitronectin V65 subunit;Vitronectin V10 subunit;Somatomedin-B	VTN	54.305	11677500	38160500	15534000	7344150	25852000	46140000	23323500	11852700	3616900	16660500	0.948564	19713630	20318720	0.97022
Q92614	Unconventional myosin-XVIIIa	MYO18A	233.11	594250	0	0	0	1235950	0	0	0	0	1694350	0.949862	366040	338870	1.08018
P49821	NADH dehydrogenase [ubiquinone] flavoprotein 1, mitochondrial	NDUFV1	50.817	1353650	9651250	3382600	9664500	6378200	6415200	2969950	8070450	8370400	3971300	0.950678	6086040	5959460	1.02124
P06703	Protein S100-A6	S100A6	10.18	481465000	785020000	997080000	678740000	1407300000	1160150000	1177300000	982615000	564460000	532570000	0.95075	869921000	883419000	0.984721
O14980	Exportin-1	XPO1	123.38	19788000	13256500	13697000	16555000	17139500	14077000	14673000	15011000	18377500	17831500	0.951544	16087200	15994000	1.00583
P40939	Trifunctional enzyme subunit alpha, mitochondrial;Long-chain enoyl-CoA hydratase;Long chain 3-hydroxyacyl-CoA dehydrogenase	HADHA	82.999	147240000	109630000	96884500	137970000	110905000	101592500	137110000	96852500	157080000	114615000	0.951569	120525900	121450000	0.992391
Q92841	Probable ATP-dependent RNA helicase DDX17	DDX17	72.371	59897000	75052000	63941500	69247500	65865000	51008000	73672000	64478500	66359500	76873500	0.951792	66800600	66478300	1.00485
O43707	Alpha-actinin-4	ACTN4	104.85	745005000	335480000	370540000	540730000	407435000	714795000	215190000	424580000	653690000	427285000	0.951916	479838000	487108000	0.985075
Q86X29	Lipolysis-stimulated lipoprotein receptor	LSR	71.438	0	1506150	0	4614600	814750	2945250	0	0	4381850	0	0.951956	1387100	1465420	0.946555
P09497	Clathrin light chain B	CLTB	25.19	4853450	14047500	18193500	0	18153900	32453000	0	2769950	20874000	1437950	0.952507	11049670	11506980	0.960258
Q9Y2Z0	Suppressor of G2 allele of SKP1 homolog	SUGT1	41.024	2801100	10692500	9141500	7175800	9447550	7254400	10551150	9825950	7301800	4839550	0.953748	7851690	7954570	0.987067
P01024	Complement C3;Complement C3 beta chain;Complement C3 alpha chain;C3a anaphylatoxin;Complement C3b alpha chain;Complement C3c alpha chain fragment 1;Complement C3dg fragment;Complement C3g fragment;Complement C3d fragment;Complement C3f fragment;Complement C3c alpha chain fragment 2	C3	187.15	80880500	151455000	94850000	44459500	83893500	49712000	187350000	56784500	38437500	113610000	0.954429	91107700	89178800	1.02163
O15427	Monocarboxylate transporter 4	SLC16A3	49.469	0	2940550	2489500	0	0	0	0	2409750	1301450	1955700	0.956002	1086010	1133380	0.958205
Q9Y4L1	Hypoxia up-regulated protein 1	HYOU1	111.33	70158500	93331000	110910000	77638000	205570000	63626500	71826500	68980000	75501500	292060000	0.956199	111521500	114398900	0.974848
P58107	Epiplakin	EPPK1	555.61	9003500	142050000	91765500	27827500	629710000	24000000	132755000	178925000	44063000	563225000	0.956347	180071300	188593600	0.954811
P30086	Phosphatidylethanolamine-binding protein 1;Hippocampal cholinergic neurostimulating peptide	PEBP1	21.057	67835500	37592500	43359500	59273500	67540000	53303500	25159500	51516000	50083500	92068500	0.956779	55120200	54426200	1.01275
P31947	14-3-3 protein sigma	SFN	27.774	52147000	74200000	81114000	43000000	146250000	68972500	70187500	120960000	34897500	95319000	0.95742	79342200	78067300	1.01633
Q6XQN6	Nicotinate phosphoribosyltransferase	NAPRT1	57.578	56357000	37014500	16787500	29412000	89903000	54503500	34342500	17122000	26083000	92412500	0.958086	45894800	44892700	1.02232
Q15459	Splicing factor 3A subunit 1	SF3A1	88.885	1660500	7481500	10113600	11213850	9826200	5463500	5476600	9465600	10214550	9149800	0.959304	8059130	7954010	1.01322
P07108	Acyl-CoA-binding protein	DBI	10.044	10015000	22052000	14044000	6721050	31903000	21853500	13626500	29248000	7986050	10445350	0.959381	16947010	16631880	1.01895
P53007	Tricarboxylate transport protein, mitochondrial	SLC25A1	34.012	0	2831700	2127800	0	8858500	6974750	1205400	1571850	3558050	0	0.961364	2763600	2662010	1.03816
P48643	T-complex protein 1 subunit epsilon	CCT5	59.67	46437000	43048000	29940000	29538500	27117500	36642000	53141000	27482500	21660500	38810000	0.961689	35216200	35547200	0.990688
Q15631	Translin	TSN	26.183	15522500	13345000	20259500	29635000	19776000	18796500	24315500	23850600	17002000	13740300	0.962729	19707600	19540980	1.00853
Q13162	Peroxiredoxin-4	PRDX4	30.54	5581500	15536500	15561000	6553800	14849500	8069800	10375800	12191050	8064650	18658000	0.962736	11616460	11471860	1.0126
Q92522	Histone H1x	H1FX	22.487	0	1389400	9111400	2930550	3318600	3327500	0	1440250	11368200	0	0.963956	3349990	3227190	1.03805
Q99426	Tubulin-folding cofactor B	TBCB	27.325	3942500	0	0	0	0	0	0	0	3693600	0	0.964382	788500	738720	1.06739
P51114	Fragile X mental retardation syndrome-related protein 1	FXR1	69.72	3176050	6330350	0	3656400	4462150	0	0	7288000	6580550	4185550	0.964547	3524990	3610820	0.97623
P63104	14-3-3 protein zeta/delta	YWHAZ	27.745	1037025000	427340000	703905000	536815000	705280000	843675000	400795000	769275000	618355000	751005000	0.967406	682073000	676621000	1.00806
O00764	Pyridoxal kinase	PDXK	35.102	14984900	15322000	9434050	16208500	17669500	11207000	10473250	10421000	21133000	19804500	0.96778	14723790	14607750	1.00794
P30041	Peroxiredoxin-6	PRDX6	25.035	164095000	102574000	80265500	71518000	209185000	120845000	100522000	96737500	63584000	237720000	0.968121	125527500	123881700	1.01329
Q03169	Tumor necrosis factor alpha-induced protein 2	TNFAIP2	72.66	1543250	3663350	3609650	35929000	2412250	3424400	3960250	3818100	32592500	5099350	0.969318	9431500	9778920	0.964473
P78371	T-complex protein 1 subunit beta	CCT2	57.488	51646500	45428000	41198000	38391000	37809500	43550000	52716500	41751500	35681000	41504000	0.970049	42894600	43040600	0.996608
O15438	Canalicular multispecific organic anion transporter 2	ABCC3	169.34	61261000	11081000	0	27600500	16373500	51737000	14002000	11275500	10297500	26479000	0.970128	23263200	22758200	1.02219
P49368	T-complex protein 1 subunit gamma	CCT3	60.533	50574000	44732000	38665500	30309500	33489500	42232500	52104000	32371000	27908500	44238500	0.97048	39554100	39770900	0.994549
Q86V81	THO complex subunit 4	ALYREF	26.888	6665500	13733000	44507500	31733000	16095500	15546000	19032000	34119500	26215000	19180500	0.97239	22546900	22818600	0.988093
P40227	T-complex protein 1 subunit zeta	CCT6A	58.024	27511000	17834000	14657000	18080500	17732500	19086500	20995500	18518000	12475000	24223500	0.972526	19163000	19059700	1.00542
P13667	Protein disulfide-isomerase A4	PDIA4	72.932	137385000	172840000	229620000	127435000	142875000	137495000	150460000	155300000	120050000	242110000	0.973927	162031000	161083000	1.00589
Q13011	Delta(3,5)-Delta(2,4)-dienoyl-CoA isomerase, mitochondrial	ECH1	35.816	53906500	24201500	23074000	71256000	29046500	62158500	20696500	29348500	52457500	34779000	0.974121	40296900	39888000	1.01025
O00401	Neural Wiskott-Aldrich syndrome protein	WASL	54.826	0	0	0	0	863050	0	0	904900	0	0	0.974122	172610	180980	0.953752
Q8NFW8	N-acylneuraminate cytidylyltransferase	CMAS	48.379	0	2028700	0	0	0	1938650	0	0	0	0	0.975185	405740	387730	1.04645
P07814	Bifunctional glutamate/proline--tRNA ligase;Glutamate--tRNA ligase;Proline--tRNA ligase	EPRS	170.59	20998500	16911000	22839000	16472500	27690500	17437000	20072000	20424500	17036500	29478000	0.976543	20982300	20889600	1.00444
Q9Y6R7	IgGFc-binding protein	FCGBP	572.01	0	16090500	1982650	2472650	2565200	2822550	4164100	1443100	3193900	11007000	0.977852	4622200	4526130	1.02123
P68400	Casein kinase II subunit alpha	CSNK2A1	45.143	2439200	1975950	4608800	7671750	4629200	3973750	2886050	4665550	4668800	5283700	0.978303	4264980	4295570	0.992879
P51858	Hepatoma-derived growth factor	HDGF	26.788	34391500	40237500	38632500	21507000	30259500	51712500	12576400	43688500	19404650	38762250	0.978789	33005600	33228860	0.993281
Q92888	Rho guanine nucleotide exchange factor 1	ARHGEF1	102.43	4880700	3024450	2528500	8733400	2666850	9868250	0	2816650	7135550	2300800	0.979172	4366780	4424250	0.98701
Q93008	Probable ubiquitin carboxyl-terminal hydrolase FAF-X	USP9X	292.28	0	0	0	1407000	1213450	0	0	0	1356600	1323300	0.980016	524090	535980	0.977816
P04233	HLA class II histocompatibility antigen gamma chain	CD74	33.515	0	10272900	10304400	6240550	73719500	0	1466850	3485250	5056250	87807000	0.980684	20107470	19563070	1.02783
P06756	Integrin alpha-V;Integrin alpha-V heavy chain;Integrin alpha-V light chain	ITGAV	116.04	638300	0	0	1812150	0	0	0	659250	0	1854200	0.980704	490090	502690	0.974935
P25789	Proteasome subunit alpha type-4	PSMA4	29.483	20683000	20793000	27395000	25510000	21104500	19615500	21169000	22885500	22935000	29143000	0.981055	23097100	23149600	0.997732
Q15746	Myosin light chain kinase, smooth muscle;Myosin light chain kinase, smooth muscle, deglutamylated form	MYLK	210.71	0	2656150	0	1951150	0	0	0	2101050	0	2602450	0.981809	921460	940700	0.979547
Q16795	NADH dehydrogenase [ubiquinone] 1 alpha subcomplex subunit 9, mitochondrial	NDUFA9	42.509	0	0	0	10458600	0	0	0	2689500	5149000	2349500	0.981822	2091720	2037600	1.02656
P12955	Xaa-Pro dipeptidase	PEPD	54.548	2527000	2760800	6556500	0	6577850	7941350	0	5769900	4949150	0	0.981976	3684430	3732080	0.987232
O43242	26S proteasome non-ATPase regulatory subunit 3	PSMD3	60.977	4384900	6796800	0	3265450	7439000	3548900	3794650	4657050	6365150	3687400	0.981993	4377230	4410630	0.992427
A5YKK6	CCR4-NOT transcription complex subunit 1	CNOT1	266.94	0	1409250	0	0	3005950	1422500	0	0	1439200	1632900	0.982496	883040	898920	0.982334
Q9UNM6	26S proteasome non-ATPase regulatory subunit 13	PSMD13	42.945	3694300	3430000	2781350	5478600	1433700	5560400	3514850	4687500	1446650	1723050	0.982965	3363590	3386490	0.993238
P09758	Tumor-associated calcium signal transducer 2	TACSTD2	35.709	3107800	10194700	8801450	14472500	21245500	11888000	0	6536000	27929500	10926650	0.984832	11564390	11456030	1.00946
O95834	Echinoderm microtubule-associated protein-like 2	EML2	70.678	34071000	16050500	12552000	69627000	10397450	30327500	9882250	15931500	67618000	20327000	0.985785	28539590	28817250	0.990365
P51991	Heterogeneous nuclear ribonucleoprotein A3	HNRNPA3	39.594	63628000	86139000	84398000	83002000	57154500	66534000	64255500	118610000	76213500	49882000	0.986171	74864300	75099000	0.996875
Q07960	Rho GTPase-activating protein 1	ARHGAP1	50.435	59097000	55835500	46509500	76112000	59390000	55331500	83237000	51397000	46409500	59913500	0.987307	59388800	59257700	1.00221
P39656	Dolichyl-diphosphooligosaccharide--protein glycosyltransferase 48 kDa subunit	DDOST	50.8	31717500	48498000	47936000	35786000	45463000	33481000	48412500	34587500	36745500	56639500	0.987315	41880100	41973200	0.997782
Q9Y3Z3	SAM domain and HD domain-containing protein 1	SAMHD1	72.2	4031300	3810100	3948500	7482600	3176600	5265050	0	4547150	6375300	6373000	0.987741	4489820	4512100	0.995062
P11279	Lysosome-associated membrane glycoprotein 1	LAMP1	44.882	0	46214000	0	0	4165400	0	30096500	0	11959000	7574000	0.989086	10075880	9925900	1.01511
P00450	Ceruloplasmin	CP	122.2	7425500	10872050	14702500	6947900	11952500	8876050	13841500	9130850	9521800	10419100	0.989943	10380090	10357860	1.00215
O75947	ATP synthase subunit d, mitochondrial	ATP5H	18.491	4763950	8812950	4709500	11766300	4598050	12987350	0	6304100	10799150	4712600	0.991302	6930150	6960640	0.99562
O43169	Cytochrome b5 type B	CYB5B	16.332	6325000	19291500	27465000	23864000	34545000	10811250	22637500	25381500	27976500	24990000	0.991522	22298100	22359350	0.997261
Q96BZ9	TBC1 domain family member 20	TBC1D20	45.854	0	0	2990800	0	0	0	0	0	3037400	0	0.991545	598160	607480	0.984658
Q8WVM8	Sec1 family domain-containing protein 1	SCFD1	72.379	0	5704550	2998700	0	2937100	0	0	3332150	3802800	4584400	0.991585	2328070	2343870	0.993259
P14314	Glucosidase 2 subunit beta	PRKCSH	59.425	36718000	170200000	58794000	40442500	105532000	46021000	163480000	49324000	40814500	113895000	0.99181	82337300	82706900	0.995531
Q15126	Phosphomevalonate kinase	PMVK	21.995	1804450	6749650	6206100	3060450	0	2566450	8476350	0	6667000	0	0.992063	3564130	3541960	1.00626
P98088	Mucin-5AC	MUC5AC	526.6	338210000	95667000	437885000	60234000	6550150	322055000	169225000	388260000	15287000	38633500	0.993011	187709230	186692100	1.00545
P22234	Multifunctional protein ADE2;Phosphoribosylaminoimidazole-succinocarboxamide synthase;Phosphoribosylaminoimidazole carboxylase	PAICS	47.079	11911500	7519850	13115000	12903500	9124250	7903500	8244050	17533500	8129750	12674500	0.99371	10914820	10897060	1.00163
Q86VP6	Cullin-associated NEDD8-dissociated protein 1	CAND1	136.37	57929000	22304000	20353000	42681000	31725000	44487000	33128000	23269500	36198000	38215500	0.993925	34998400	35059600	0.998254
O96000	NADH dehydrogenase [ubiquinone] 1 beta subcomplex subunit 10	NDUFB10	20.776	0	0	0	3439000	0	1338650	0	0	2132000	0	0.994017	687800	694130	0.990881
P10599	Thioredoxin	TXN	11.737	185315000	137815000	103865000	216795000	133925000	109905000	203230000	155195000	167175000	141280000	0.994311	155543000	155357000	1.0012
O00232	26S proteasome non-ATPase regulatory subunit 12	PSMD12	52.904	5476500	6238800	9082300	10965000	7800600	8052550	4207300	10504000	7975600	8771800	0.994363	7912640	7902250	1.00131
P78344	Eukaryotic translation initiation factor 4 gamma 2	EIF4G2	102.36	0	3676750	0	0	1245750	0	0	1392350	3496000	0	0.994665	984500	977670	1.00699
Q16658	Fascin	FSCN1	54.529	3255650	17975000	7219300	23848000	48756500	9287850	14786000	34483000	20726500	22046500	0.995304	20210890	20265970	0.997282
Q6ZRV2	Protein FAM83H	FAM83H	127.12	0	1964050	1850550	0	14864500	1503350	6161950	0	4947950	5984300	0.995905	3735820	3719510	1.00438
P20700	Lamin-B1	LMNB1	66.408	58439500	114765000	128455000	158730000	110665000	56531500	113285000	125015000	164115000	112700000	0.996138	114210900	114329300	0.998964
Q13765	Nascent polypeptide-associated complex subunit alpha	NACA	23.384	7512000	16495000	0	12748000	0	7568050	0	0	16399000	12701500	0.997147	7351000	7333710	1.00236
Q8N684	Cleavage and polyadenylation specificity factor subunit 7	CPSF7	52.049	0	0	0	1356450	3124350	0	0	0	1544300	2921600	0.997295	896160	893180	1.00334
P07384	Calpain-1 catalytic subunit	CAPN1	81.889	102312000	75905000	80713500	86836000	61515000	86077500	70297000	71933500	91377000	87690500	0.998173	81456300	81475100	0.999769
P08107	Heat shock 70 kDa protein 1A/1B	HSPA1A	70.051	313185000	206145000	386075000	194395000	263535000	253860000	260705000	336895000	266095000	246115000	0.998673	272667000	272734000	0.999754
Q9UKR5	Probable ergosterol biosynthetic protein 28	C14orf1	15.864	0	1708800	0	0	0	0	0	0	1706650	0	0.999311	341760	341330	1.00126
Q9NX36	DnaJ homolog subfamily C member 28	DNAJC28	45.805	4759100	0	0	0	0	0	0	4759700	0	0	0.999931	951820	951940	0.999874
