# Supplementary material for: Perineural invasion in pancreatic cancer: proteomic analysis and in vitro modelling
Source: Mol Oncol. 2019 Mar 5;13(5):1075–91. doi: 10.1002/1878-0261.12463 (PMC6487729; doi:10.1002/1878-0261.12463)
Supplement: Supplementary file 8 — Table S3. List of differentially expressed proteins in invasive and non‐invasive cancer. PNI: invasive cancer in the nerves, non‐PNI cancer not invading nerves. FC: fold change. Two‐tailed student's t‐test. [file MOL2-13-1075-s008.xlsx]

## Sheet: Table 1
	Table S3. List of differentially expressed proteins in invasive and non-invasive cancer. PNI: invasive cancer in the nerves, non-PNI cance not invading nerves. FC: fold change
	Protein ID	Gene Name	Protein name	PNI	Non-PNI	p value	FC
	Up
	Q15582	TGFBI	Transforming growth factor-beta-induced protein ig-h3	40000000	20000000	0	2.29
	P07942	LAMB1	Laminin subunit beta-1	30000000	7000000	0.015	4.01
	Q16363	LAMA4	Laminin subunit alpha-4	10000000	2000000	0.0179	7.32
	P26368	U2AF2	Splicing factor U2AF	10000000	10000000	0.0195	1.26
	P14543	NID1	Nidogen-1	10000000	3000000	0.0231	4.47
	P62269	RPS18	40S ribosomal protein S18	80000000	60000000	0.0292	1.33
	O94973	AP2A2	AP-2 complex subunit alpha-2	2000000	600000	0.0334	3.21
	P62899	RPL31	60S ribosomal protein L31	30000000	20000000	0.0353	1.35
	P11047	LAMC1	Laminin subunit gamma-1	40000000	10000000	0.036	3.2
	Q6PCB0	VWA1	von Willebrand factor A domain-containing protein 1	4000000	0	0.0448	-
	P40222	TXLNA	Alpha-taxilin	2000000	300000	0.0448	5.65
	Q13509	TUBB3	Tubulin beta-3 chain	80000000	50000000	0.0466	1.53
	P49721	PSMB2	Proteasome subunit beta type-2	30000000	20000000	0.0487	1.3
	Down
	P35749	MYH11	Myosin-11	20000000	100000000	0.0054	0.16
	P60660	MYL6	Myosin light polypeptide 6	200000000	200000000	0.0057	0.77
	P56537	EIF6	Eukaryotic translation initiation factor 6	1000000	6000000	0.0067	0.22
	P09525	ANXA4	Annexin A4	700000000	1000000000	0.0069	0.64
	O15144	ARPC2	Actin-related protein 2/3 complex subunit 2	50000000	60000000	0.008	0.8
	P45880	VDAC2	Voltage-dependent anion-selective channel protein 2	20000000	30000000	0.0083	0.68
	O15143	ARPC1B	Actin-related protein 2/3 complex subunit 1B	7000000	10000000	0.0092	0.61
	O43396	TXNL1	Thioredoxin-like protein 1	2000000	4000000	0.0116	0.45
	P21291	CSRP1	Cysteine and glycine-rich protein 1	20000000	20000000	0.0129	0.69
	Q13232	NME3	Nucleoside diphosphate kinase 3	3000000	6000000	0.0143	0.55
	O75436	VPS26A	Vacuolar protein sorting-associated protein 26A	6000000	10000000	0.0226	0.54
	Q9H0E2	TOLLIP	Toll-interacting protein	6000000	8000000	0.0253	0.74
	P21333	FLNA	Filamin-A	300000000	500000000	0.0277	0.73
	O14880	MGST3	Microsomal glutathione S-transferase 3	6000000	10000000	0.0283	0.54
	P09493	TPM1	Tropomyosin alpha-1 chain	8000000	20000000	0.0361	0.37
	Q9UJU6	DBNL	Drebrin-like protein	10000000	20000000	0.041	0.78
	Q01995	TAGLN	Transgelin	90000000	200000000	0.0418	0.58
	P23142	FBLN1	Fibulin-1	5000000	10000000	0.0486	0.39
