# Supplementary material for: Perineural invasion in pancreatic cancer: proteomic analysis and in vitro modelling
Source: Mol Oncol. 2019 Mar 5;13(5):1075–91. doi: 10.1002/1878-0261.12463 (PMC6487729; doi:10.1002/1878-0261.12463)
Supplement: Supplementary file 9 — Table S4. List of 923 non‐redundant proteins identified in invaded (IN 1‐5) and non‐invaded (NIN 1‐5) nerves. [file MOL2-13-1075-s009.xlsx]

## Sheet: Sheet2
Table S4. List of 923 non-redundant proteins identified in invaded (IN 1-5) and non-invaded (NIN 1-5) nerves.
Protein IDs	Protein names	Gene names	Mol. weight [kDa]	LFQ intensity IN-1	LFQ intensity IN-2	LFQ intensity IN-3	LFQ intensity IN-4	LFQ intensity IN-5	LFQ intensity NIN-1	LFQ intensity NIN-2	LFQ intensity NIN-3	LFQ intensityN IN-4	LFQ intensity NIN-5	p Value	Mean IN	Mean NIN	FC IN / NIN
P51659	Peroxisomal multifunctional enzyme type 2;(3R)-hydroxyacyl-CoA dehydrogenase;Enoyl-CoA hydratase 2	HSD17B4	79.685	2660900	2173150	1521650	2548000	2101400	0	0	0	0	0	4.2155e-06	2201020	0	#DIV/0!
O00231	26S proteasome non-ATPase regulatory subunit 11	PSMD11	47.463	1693600	4172350	3652600	4283550	4815600	0	0	0	0	0	0.000125201	3723540	0	#DIV/0!
P50440	Glycine amidinotransferase, mitochondrial	GATM	48.455	3224250	1779500	1872600	3149550	1183450	0	0	0	0	0	0.000538815	2241870	0	#DIV/0!
P37802	Transgelin-2	TAGLN2	22.391	187730000	246180000	237420000	212460000	190325000	118830000	132610000	168035000	134380000	103130500	0.000820096	214823000	131397100	1.63491
P02647	Apolipoprotein A-I;Truncated apolipoprotein A-I	APOA1	30.777	234455000	179080000	283560000	133315000	230780000	557535000	813770000	466335000	436030000	609485000	0.000951933	212238000	576631000	0.368066
Q14764	Major vault protein	MVP	99.326	46297000	42817000	48654500	42795500	53725500	26272000	33644000	32931000	31709500	38378500	0.000974712	46857900	32587000	1.43793
P04075	Fructose-bisphosphate aldolase A	ALDOA	39.42	190975000	229515000	199330000	176445000	198210000	135070000	105930000	140335000	110050000	163305000	0.00107536	198895000	130938000	1.519
P04040	Catalase	CAT	59.755	30975500	20652500	19398500	28058500	29564500	42811500	79499500	52616500	56746500	74485000	0.00121725	25729900	61231800	0.420205
O95782	AP-2 complex subunit alpha-1	AP2A1	107.54	10514100	12794500	12368000	9984700	11667900	7497550	9173850	8846500	9115400	8087200	0.00160846	11465840	8544100	1.34196
P59768	Guanine nucleotide-binding protein G(I)/G(S)/G(O) subunit gamma-2	GNG2	7.8501	16403000	15261000	18074500	14787000	16803500	8916500	0	10720500	7217500	8986500	0.00168307	16265800	7168200	2.26916
P38646	Stress-70 protein, mitochondrial	HSPA9	73.68	47317500	45902000	33009500	35124000	39489000	25929000	23018500	28837500	26408500	27416500	0.00171293	40168400	26322000	1.52604
Q96FW1	Ubiquitin thioesterase OTUB1	OTUB1	31.284	14640500	12357000	14618000	11508000	14318500	8641250	9063150	9738300	10566100	11089000	0.0017175	13488400	9819560	1.37363
P26641	Elongation factor 1-gamma	EEF1G	50.118	24780500	24628500	23074500	24443500	25735000	17794500	21842500	16463000	19885000	21587000	0.00222515	24532400	19514400	1.25714
P19367	Hexokinase-1	HK1	102.48	67175000	61771000	42820000	49309500	44919000	36369000	25610000	31333000	30999000	28796000	0.00223289	53198900	30621400	1.73731
Q99798	Aconitate hydratase, mitochondrial	ACO2	85.424	53234500	57971000	49011000	47744000	43570500	37325500	28877000	40702500	35280500	40003500	0.00273009	50306200	36437800	1.3806
P07942	Laminin subunit beta-1	LAMB1	198.04	508090000	687100000	665055000	734520000	657240000	324625000	292710000	519715000	488680000	408585000	0.00311511	650401000	406863000	1.59857
P11166	Solute carrier family 2, facilitated glucose transporter member 1	SLC2A1	54.083	5521000	4052350	2455150	12325000	11760000	69752500	39699500	24922500	64978000	28802500	0.00360934	7222700	45631000	0.158285
P07339	Cathepsin D;Cathepsin D light chain;Cathepsin D heavy chain	CTSD	44.552	50642500	72488500	50288500	39482500	69756000	22385500	36099500	22035500	23123000	35549000	0.0037185	56531600	27838500	2.0307
Q9UHQ9	NADH-cytochrome b5 reductase 1	CYB5R1	34.094	24509000	23601000	19168500	13783500	16426000	11846000	5309500	11856500	9645750	11000000	0.0039225	19497600	9931550	1.9632
P14618	Pyruvate kinase isozymes M1/M2	PKM2	57.936	510590000	615255000	536690000	498355000	595445000	362165000	313950000	436125000	307820000	489930000	0.00395078	551267000	381998000	1.44311
Q8TAT6	Nuclear protein localization protein 4 homolog	NPLOC4	68.119	9790500	26284000	12712500	23365500	27317000	0	0	0	12249000	0	0.00398751	19893900	2449800	8.12062
P54577	Tyrosine--tRNA ligase, cytoplasmic	YARS	59.143	1149750	2368500	1143550	2743150	2394600	1294750	0	0	0	0	0.00400083	1959910	258950	7.56868
P61158	Actin-related protein 3	ACTR3	47.371	27345500	26518500	26078500	22517500	26704000	19551500	22071500	17504000	21588500	22801500	0.00405128	25832800	20703400	1.24776
Q15233	Non-POU domain-containing octamer-binding protein	NONO	54.231	25803000	26033000	27715000	22649000	26269500	19759000	23447500	21753000	19175000	16810000	0.00443878	25693900	20188900	1.27267
P48681	Nestin	NES	177.44	291840000	433815000	427635000	175635000	525920000	69669500	80473500	91061500	92888500	218935000	0.00475242	370969000	110605600	3.35398
Q00839	Heterogeneous nuclear ribonucleoprotein U	HNRNPU	90.583	30664000	32736500	31437000	34859500	31697500	25176000	24948500	28628000	30808000	24848500	0.00503673	32278900	26881800	1.20077
P50479	PDZ and LIM domain protein 4	PDLIM4	35.398	43214500	43354000	37320000	40229000	47394000	29851000	15677500	32103000	34402500	29417500	0.00522294	42302300	28290300	1.49529
Q13200	26S proteasome non-ATPase regulatory subunit 2	PSMD2	100.2	7435000	9847850	7937500	7138100	7382750	3474250	5430700	6601900	5684250	5132200	0.00536332	7948240	5264660	1.50973
P51149	Ras-related protein Rab-7a	RAB7A	23.489	46906000	48930000	47859500	40802500	45197000	32372500	34368000	39763000	42461000	37475500	0.00557811	45939000	37288000	1.232
P19971	Thymidine phosphorylase	TYMP	49.955	44734000	50468000	55372000	92555500	49993500	22556000	26218500	11247950	27951000	33127500	0.00637175	58624600	24220190	2.42048
P13521	Secretogranin-2;Secretoneurin	SCG2	70.94	42440500	32193500	7159000	19095000	25139500	0	0	0	6217500	6896500	0.00638585	25205500	2622800	9.61015
P08294	Extracellular superoxide dismutase [Cu-Zn]	SOD3	25.851	2954550	4701600	0	5653350	0	18636000	10302750	14196000	24418500	6378650	0.00692196	2661900	14786380	0.180024
P24043	Laminin subunit alpha-2	LAMA2	343.9	319275000	500310000	547900000	406840000	508125000	230795000	162775000	330095000	305610000	319010000	0.00721532	456490000	269657000	1.69285
Q00325	Phosphate carrier protein, mitochondrial	SLC25A3	40.094	5556500	4473550	8707900	9528100	10736350	3336250	0	3913850	0	4349650	0.00723516	7800480	2319950	3.36235
Q96TA1	Niban-like protein 1	FAM129B	84.137	18971500	25579000	31555500	22876000	27914500	6053000	11786500	16827000	15390500	19868000	0.00735098	25379300	13985000	1.81475
P30041	Peroxiredoxin-6	PRDX6	25.035	70516500	63145000	71368500	77233000	70342500	76737000	101870000	88075500	87365500	82615000	0.00742699	70521100	87332600	0.8075
P00403	Cytochrome c oxidase subunit 2	MT-CO2	25.565	31670500	21604500	21398000	26709500	25449000	18588500	16675000	19231500	19193500	18526000	0.00743843	25366300	18442900	1.3754
P49368	T-complex protein 1 subunit gamma	CCT3	60.533	33689000	30558500	32323000	27916000	33789000	24394500	26789500	28270000	21950000	27969000	0.00745328	31655100	25874600	1.2234
P63104	14-3-3 protein zeta/delta	YWHAZ	27.745	313285000	286685000	368005000	283215000	334075000	225790000	172745000	303490000	195730000	202875000	0.00774222	317053000	220126000	1.44033
P68871	Hemoglobin subunit beta;LVV-hemorphin-7	HBB	15.998	549580000	3610650000	482490000	1170200000	1577550000	1862300000	11606500000	8070400000	6989350000	10746000000	0.0078484	1478094000	7854910000	0.188175
P01857	Ig gamma-1 chain C region	IGHG1	36.105	188210000	77389500	126790000	168510000	104672000	267025000	283495000	211785000	466070000	275765000	0.00791042	133114300	300828000	0.442493
P21796	Voltage-dependent anion-selective channel protein 1	VDAC1	30.772	18407000	14892500	10001350	10964500	10089150	6153900	0	7676100	6233400	6760000	0.00803406	12870900	5364680	2.39919
P02730	Band 3 anion transport protein	SLC4A1	101.79	0	0	0	1409750	1625400	4184450	20566000	6000250	18689500	24181000	0.00832806	607030	14724240	0.0412266
O15240	Neurosecretory protein VGF;Neuroendocrine regulatory peptide-1;Neuroendocrine regulatory peptide-2	VGF	67.257	170345000	246185000	83397500	72551500	127875000	13881000	4016400	45193500	36757500	36045000	0.00858109	140070800	27178680	5.1537
P24821	Tenascin	TNC	240.85	37362000	78728500	54198500	45457500	40172000	36233000	19891500	5476500	24443000	13705000	0.00879547	51183700	19949800	2.56562
P18085	ADP-ribosylation factor 4	ARF4	20.511	18238500	15813000	15386000	16181000	18082000	12401000	14752000	9807800	11775400	15190500	0.00908288	16740100	12785340	1.30932
Q01105	Protein SET	SET	33.488	18640000	19037500	16940500	17553000	18885500	12246500	15777000	15882000	16704000	15646000	0.00963827	18211300	15251100	1.1941
P11277	Spectrin beta chain, erythrocyte	SPTB	246.47	0	0	0	856130	0	802750	3088500	813600	3144050	3436850	0.00976157	171226	2257150	0.0758594
O75390	Citrate synthase, mitochondrial	CS	51.712	11784500	12911500	10659500	15354000	12144000	9427400	10060550	8919050	10950500	8271200	0.0101712	12570700	9525740	1.31966
O95865	N(G),N(G)-dimethylarginine dimethylaminohydrolase 2	DDAH2	29.644	11663000	18194000	22014000	29625500	23284500	34928500	27848000	33658500	37855500	28811500	0.0105314	20956200	32620400	0.642426
P12111	Collagen alpha-3(VI) chain	COL6A3	343.67	2800750000	4021900000	4305850000	3577600000	3801050000	2302500000	3154100000	2845000000	2697000000	2709450000	0.0106898	3701430000	2741610000	1.35009
Q9HCJ6	Synaptic vesicle membrane protein VAT-1 homolog-like	VAT1L	45.899	22492000	18331000	8252000	11012000	16126000	4027600	0	8209850	7836700	7187100	0.0111121	15242600	5452250	2.79565
Q14204	Cytoplasmic dynein 1 heavy chain 1	DYNC1H1	532.4	254960000	277865000	251035000	200705000	276980000	166580000	167665000	228760000	183930000	209720000	0.0111385	252309000	191331000	1.3187
P31949	Protein S100-A11	S100A11	11.74	13316500	13113000	17923000	11990500	10120350	2924900	5213000	8746200	5981350	11458850	0.0112237	13292670	6864860	1.93634
O60831	PRA1 family protein 2	PRAF2	19.258	5944650	6013150	5621000	4416800	4810950	1444800	1423100	5231350	3148100	3006950	0.0114379	5361310	2850860	1.88059
P45880	Voltage-dependent anion-selective channel protein 2	VDAC2	31.566	18753500	15171500	10904500	13460500	12231500	9088800	0	8550050	7428100	9420550	0.0117956	14104300	6897500	2.04484
P30043	Flavin reductase (NADPH)	BLVRB	22.119	17845000	23581000	20064000	29642000	20567000	26223000	41041000	31709000	33566000	47040000	0.0118309	22339800	35915800	0.622005
P52272	Heterogeneous nuclear ribonucleoprotein M	HNRNPM	77.515	36607000	35617000	36043500	34302500	30448000	24335500	31916500	28508500	30994500	29549500	0.0122293	34603600	29060900	1.19073
Q9UHG2	ProSAAS;KEP;Big SAAS;Little SAAS;Big PEN-LEN;PEN;Little LEN;Big LEN	PCSK1N	27.372	41783500	46430500	10225700	17018000	31366000	9987100	0	5579300	9227200	6490150	0.0122565	29364740	6256750	4.69329
P54920	Alpha-soluble NSF attachment protein	NAPA	33.232	5558900	5439850	5863050	4356600	4780900	1329800	0	2265350	4015600	4410550	0.0122655	5199860	2404260	2.16277
P11142	Heat shock cognate 71 kDa protein	HSPA8	70.897	312505000	296390000	295775000	220560000	316395000	231365000	213820000	258840000	183700000	208690000	0.0122692	288325000	219283000	1.31485
O60506	Heterogeneous nuclear ribonucleoprotein Q	SYNCRIP	69.602	17458000	17452000	22440000	21294000	20193500	13593500	17375000	17210000	15948000	14908000	0.0124806	19767500	15806900	1.25056
P40926	Malate dehydrogenase, mitochondrial	MDH2	35.503	52810500	45977500	34798500	48408000	37436500	32927500	20647500	30437500	37474000	27557500	0.0125705	43886200	29808800	1.47226
Q01484	Ankyrin-2	ANK2	430.25	43550000	59525000	44669000	57424000	50698500	16570000	0	33674000	43696500	30105000	0.0125822	51173300	24809100	2.06268
P23229	Integrin alpha-6;Integrin alpha-6 heavy chain;Integrin alpha-6 light chain	ITGA6	126.63	73949000	91127500	99132500	92381500	91440000	107060000	92417500	127925000	121280000	119120000	0.0130119	89606100	113560500	0.78906
P02794	Ferritin heavy chain	FTH1	21.225	23934000	30384000	20214000	34377000	25364000	16126500	10896750	14423500	20619500	21632500	0.0130621	26854600	16739750	1.60424
P36543	V-type proton ATPase subunit E 1	ATP6V1E1	26.145	13209000	8692950	9120400	6046250	8730250	2945550	1685850	7625000	2177750	5744750	0.0133187	9159770	4035780	2.26964
P63010	AP-2 complex subunit beta	AP2B1	104.55	12273500	15239000	12551000	11153000	12709000	6555100	9967300	9423350	8009750	12061850	0.0140921	12785100	9203470	1.38916
O00159	Unconventional myosin-Ic	MYO1C	121.68	34270000	28626000	30151000	47817000	40279500	77638500	55725500	46673500	74540000	45871000	0.0141569	36228700	60089700	0.60291
O15075	Serine/threonine-protein kinase DCLK1	DCLK1	82.223	2459250	4548000	3961700	1893550	6007900	0	0	2622400	0	1808900	0.0141837	3774080	886260	4.25843
P06727	Apolipoprotein A-IV	APOA4	45.398	33932000	27924500	45444000	26660000	20508500	67798500	100347000	50441000	74746500	38149500	0.0149818	30893800	66296500	0.465994
Q9UI12	V-type proton ATPase subunit H	ATP6V1H	55.882	9648600	5492750	4370650	4640500	7854750	2315300	1796000	4522500	1864600	3770350	0.0153621	6401450	2853750	2.24317
P00918	Carbonic anhydrase 2	CA2	29.246	0	2498450	0	0	0	0	12889200	7207850	6362800	9239700	0.015531	499690	7139910	0.0699855
P02042	Hemoglobin subunit delta	HBD	16.055	0	39624500	0	8527450	15252500	19083500	201655000	110085000	87588000	213140000	0.0155426	12680890	126310300	0.100395
O00339	Matrilin-2	MATN2	106.84	36208000	39333000	28506500	32504500	47282000	49009000	52275000	48173000	40647500	52687500	0.0156655	36766800	48558400	0.757167
P00338	L-lactate dehydrogenase A chain	LDHA	36.688	201560000	187990000	178090000	177095000	191440000	169175000	147100000	162510000	109305000	165985000	0.0158087	187235000	150815000	1.24149
P09104	Gamma-enolase	ENO2	47.268	151265000	150705000	159250000	112950000	187725000	59215500	40959500	155070000	69548500	90017500	0.0167247	152379000	82962200	1.83673
Q00610	Clathrin heavy chain 1	CLTC	191.61	209940000	223805000	208680000	170155000	215455000	140095000	184960000	184175000	154515000	172645000	0.0168011	205607000	167278000	1.22913
Q9NTK5	Obg-like ATPase 1	OLA1	44.743	1862200	3612800	2129750	1807850	3660600	1624700	0	2079150	0	0	0.0168635	2614640	740770	3.52962
P49721	Proteasome subunit beta type-2	PSMB2	22.836	5482000	10133850	7874700	10847500	9475150	5396350	5042100	5818300	7209500	3883050	0.0171454	8762640	5469860	1.60199
O00429	Dynamin-1-like protein	DNM1L	81.876	11409000	13493000	7844350	7183550	8683250	3249750	4555450	7578350	6584700	5620250	0.0173581	9722630	5517700	1.76208
P19338	Nucleolin	NCL	76.613	46116500	39848000	39253500	43392500	40731000	34574500	32279000	32747500	41756500	36257000	0.0177878	41868300	35522900	1.17863
P69905	Hemoglobin subunit alpha	HBA1	15.257	193645000	2164700000	241615000	566400000	783775000	794750000	6519850000	3487450000	3442350000	6282100000	0.0179122	790027000	4105300000	0.192441
P43121	Cell surface glycoprotein MUC18	MCAM	71.607	79287000	96539000	101705000	84610000	86903500	66882500	42073500	82966500	74670500	65635000	0.0188908	89808900	66445600	1.35162
P61803	Dolichyl-diphosphooligosaccharide--protein glycosyltransferase subunit DAD1	DAD1	12.497	3030200	5338250	2306450	5900800	2729750	2736400	0	0	2398450	0	0.0189623	3861090	1026970	3.75969
P32119	Peroxiredoxin-2	PRDX2	21.892	52682000	40414500	49711000	39441000	54008500	48117500	65516500	74593500	62631500	83580500	0.019045	47251400	66887900	0.706427
Q15063	Periostin	POSTN	93.313	139270000	228985000	91438000	195155000	70226000	96824000	80770000	14593500	6338500	6432150	0.0200988	145014800	40991630	3.53767
P01834	Ig kappa chain C region	IGKC	11.609	77929500	67594000	102098500	85801000	41337000	115350000	324280000	134223000	256150000	147350000	0.0202334	74952000	195470600	0.383444
P61981	14-3-3 protein gamma;14-3-3 protein gamma, N-terminally processed	YWHAG	28.302	88701000	93495000	102223500	53936500	91071500	52173000	41366500	79662500	35885000	58488000	0.0209145	85885500	53515000	1.60489
P78559	Microtubule-associated protein 1A;MAP1 light chain LC2	MAP1A	305.48	8456700	8057650	9220700	7726250	9662550	6620900	0	8189600	3376750	4158650	0.0212613	8624770	4469180	1.92983
P61978	Heterogeneous nuclear ribonucleoprotein K	HNRNPK	50.976	99760000	117180000	116960000	125725000	118305000	89757000	94728000	94266000	111115000	105235000	0.0215561	115586000	99020200	1.1673
Q96QK1	Vacuolar protein sorting-associated protein 35	VPS35	91.706	17324000	14663000	14736000	16410000	16584000	11644000	14031500	11480500	14697500	14916500	0.0222281	15943400	13354000	1.1939
P17174	Aspartate aminotransferase, cytoplasmic	GOT1	46.247	20351500	23846000	14210000	9251350	17777500	9288350	0	12235750	2516200	11559150	0.0223186	17087270	7119890	2.39993
P12429	Annexin A3	ANXA3	36.375	14093500	3191000	3583250	11493500	6939950	13747000	13239000	14966500	13754000	14074000	0.0231105	7860240	13956100	0.563212
P00915	Carbonic anhydrase 1	CA1	28.87	0	20933000	0	2540050	9065650	6963750	61410000	30293500	29478500	61919000	0.023166	6507740	38012950	0.171198
Q15121	Astrocytic phosphoprotein PEA-15	PEA15	15.04	13593500	13529500	16575000	16352000	15367000	8666150	7276800	15431000	11908500	10450750	0.0235322	15083400	10746640	1.40355
P27348	14-3-3 protein theta	YWHAQ	27.764	46169500	46238000	45600500	35976500	52788500	32774500	28458000	45107000	24147000	34663500	0.0239285	45354600	33030000	1.37313
P00450	Ceruloplasmin	CP	122.2	18178500	25925000	44027000	6976200	24167000	44340500	86810500	55330500	31901500	52681000	0.0240294	23854740	54212800	0.44002
P61160	Actin-related protein 2	ACTR2	44.76	24224500	25375500	24583000	22243500	24222000	19950500	22592500	18719000	16287000	23682000	0.0262051	24129700	20246200	1.19181
P02790	Hemopexin	HPX	51.676	43011000	68236000	57936000	25480000	43260500	84196000	155030000	65628000	91143000	76614000	0.0266298	47584700	94522200	0.503424
P12109	Collagen alpha-1(VI) chain	COL6A1	108.53	782620000	1141600000	1153580000	998590000	1125600000	691880000	843490000	878835000	829800000	892260000	0.0267806	1040398000	827253000	1.25765
P17096	High mobility group protein HMG-I/HMG-Y	HMGA1	11.676	6370000	45980500	55591500	17920000	27362500	5729750	0	6769000	7579700	9684050	0.0270558	30644900	5952500	5.14824
P13473	Lysosome-associated membrane glycoprotein 2	LAMP2	44.96	12381000	20954000	11834000	14749500	17228000	6546750	11867000	7003750	12862500	10491150	0.0274602	15429300	9754230	1.58181
Q15631	Translin	TSN	26.183	2065950	3933950	2225350	3242800	3667550	4842600	8136800	6732850	3058400	10781000	0.0286977	3027120	6710330	0.451113
Q9BZQ8	Protein Niban	FAM129A	103.13	2478350	4584450	3651800	6950400	3780950	7906000	5621050	5899900	6687300	6566150	0.0287438	4289190	6536080	0.656233
P48163	NADP-dependent malic enzyme	ME1	64.149	1389300	2904750	1502300	1000050	2872400	0	0	1604800	0	1096350	0.0288848	1933760	540230	3.57951
P02787	Serotransferrin	TF	77.063	101744500	134560000	117210000	50703500	77070000	177420000	298600000	146615000	152185000	142485000	0.0293406	96257600	183461000	0.524676
Q9BW30	Tubulin polymerization-promoting protein family member 3	TPPP3	18.985	54281500	51970000	46753000	42848500	41989500	29642000	22312000	51999000	30530000	29631000	0.0295493	47568500	32822800	1.44925
Q6PCE3	Glucose 1,6-bisphosphate synthase	PGM2L1	70.441	16630500	15375000	12580500	13469500	13340000	4791550	0	13361000	10148600	10315900	0.0299393	14279100	7723410	1.84881
P06753	Tropomyosin alpha-3 chain	TPM3	32.818	71436500	66474500	67956000	99358000	76840000	49701000	54943500	60059000	61037000	67777000	0.0301556	76413000	58703500	1.30168
P55072	Transitional endoplasmic reticulum ATPase	VCP	89.321	123145000	120880000	120055000	92861000	138465000	85476000	77937000	111080000	82237500	106995000	0.0301841	119081200	92745100	1.28396
P21281	V-type proton ATPase subunit B, brain isoform	ATP6V1B2	56.5	51761500	42168000	34578000	24204500	38532500	23283500	20273500	35675500	16676500	22684000	0.0305789	38248900	23718600	1.61261
Q16799	Reticulon-1	RTN1	83.617	8690550	16399000	9089650	7967450	16040000	0	0	8026550	7975300	7186750	0.0306887	11637330	4637720	2.50928
P62857	40S ribosomal protein S28	RPS28	7.8409	14045500	14792500	14048500	14211000	15546500	12957500	15074000	9650300	10980000	11137000	0.0309928	14528800	11959760	1.21481
P17677	Neuromodulin	GAP43	24.802	158940000	168435000	200265000	127510000	300680000	42361000	32326500	113742000	86050000	171595000	0.0311235	191166000	89214900	2.14276
P08107	Heat shock 70 kDa protein 1A/1B	HSPA1A	70.051	103956000	83486500	118980000	94207000	78295500	131570000	107985000	157055000	112095000	118995000	0.0317723	95785000	125540000	0.762984
Q96AC1	Fermitin family homolog 2	FERMT2	77.86	4258950	9720350	11686500	9350550	13070500	25294500	9983200	24344000	15969000	15021000	0.032109	9617370	18122340	0.530691
O75348	V-type proton ATPase subunit G 1	ATP6V1G1	13.757	5885500	9321350	9959650	8587150	10169550	5818750	0	9482150	2324450	3391850	0.0339764	8784640	4203440	2.08987
O00154	Cytosolic acyl coenzyme A thioester hydrolase	ACOT7	41.796	14250500	15485000	10104400	4852350	11282000	3135050	0	11009000	0	6237900	0.0342462	11194850	4076390	2.74627
Q9NZN4	EH domain-containing protein 2	EHD2	61.161	4521850	3474800	2407450	14160000	10313550	110325000	51027000	16718500	58761500	17596500	0.0346582	6975530	50885700	0.137082
Q99623	Prohibitin-2	PHB2	33.296	46256500	34583500	30601500	36207000	34193000	27072000	24638500	31297500	32935500	27426500	0.0350476	36368300	28674000	1.26834
Q9UJ70	N-acetyl-D-glucosamine kinase	NAGK	37.375	10429500	11347500	9606800	11774000	10878000	6915750	10075450	8234750	7814050	10763000	0.0354822	10807160	8760600	1.23361
P11047	Laminin subunit gamma-1	LAMC1	177.6	687540000	953330000	893030000	1012590000	884060000	678255000	465525000	738310000	861085000	603970000	0.0355938	886110000	669429000	1.32368
P00747	Plasminogen;Plasmin heavy chain A;Activation peptide;Angiostatin;Plasmin heavy chain A, short form;Plasmin light chain B	PLG	90.568	3837200	9976350	9680950	5612750	7711050	15958500	39620000	9991650	15392550	22169000	0.0357147	7363660	20626340	0.357003
O43175	D-3-phosphoglycerate dehydrogenase	PHGDH	56.65	2108150	8589950	7042300	9536500	6483100	8052900	10519550	11928000	11871500	9897450	0.0357364	6752000	10453880	0.645885
P62318	Small nuclear ribonucleoprotein Sm D3	SNRPD3	13.916	9839900	10321700	10083300	12344500	10224550	3492350	9040600	8287850	9013500	8556650	0.0363391	10562790	7678190	1.37569
Q9NRW1	Ras-related protein Rab-6B	RAB6B	23.461	40765000	47250500	32171000	27215500	34863000	21719500	0	31014500	16319500	30034000	0.0364669	36453000	19817500	1.83943
P46821	Microtubule-associated protein 1B;MAP1 light chain LC1	MAP1B	270.63	348140000	393130000	455870000	285255000	458740000	194125000	181305000	356645000	231955000	348670000	0.0365442	388227000	262540000	1.47873
Q05193	Dynamin-1	DNM1	97.407	33562000	31816500	21247000	20665500	34936500	15169000	7431500	28951500	14040000	18010500	0.0368177	28445500	16720500	1.70124
P05156	Complement factor I;Complement factor I heavy chain;Complement factor I light chain	CFI	65.75	0	0	1061800	1070050	3288500	3973500	14677000	2746350	8908400	3947900	0.0368309	1084070	6850630	0.158244
Q15084	Protein disulfide-isomerase A6	PDIA6	48.121	32181000	40270500	34554500	34721500	36016500	21626000	38352000	25889000	27963000	24489000	0.0371539	35548800	27663800	1.28503
O60716	Catenin delta-1	CTNND1	108.17	0	2663150	4955700	2670100	4734350	0	0	0	2381250	0	0.0374143	3004660	476250	6.309
P12110	Collagen alpha-2(VI) chain	COL6A2	108.58	424465000	643415000	722545000	558865000	616495000	379680000	488720000	475305000	427680000	509725000	0.0374189	593157000	456222000	1.30015
Q1KMD3	Heterogeneous nuclear ribonucleoprotein U-like protein 2	HNRNPUL2	85.104	1866200	1736550	2325200	2666500	0	0	0	918250	0	1136800	0.037723	1718890	411010	4.18211
P31948	Stress-induced-phosphoprotein 1	STIP1	62.639	12325500	12507000	13130000	11772500	17965000	10069150	4832550	10894800	9082300	12031500	0.0378024	13540000	9382060	1.44318
P49748	Very long-chain specific acyl-CoA dehydrogenase, mitochondrial	ACADVL	70.389	29148500	33380000	25211500	24418500	24230500	18196500	23469000	19754500	22317500	25443500	0.0378587	27277800	21836200	1.2492
P20591	Interferon-induced GTP-binding protein Mx1;Interferon-induced GTP-binding protein Mx1, N-terminally processed	MX1	75.519	3613000	7602050	6296700	16884500	5253350	1793350	1852350	0	1910500	4183700	0.0388889	7929920	1947980	4.07084
P38606	V-type proton ATPase catalytic subunit A	ATP6V1A	68.303	67734500	59829000	47844000	36721000	64259500	29568500	20662000	56060000	29327000	38415000	0.0389628	55277600	34806500	1.58814
P25789	Proteasome subunit alpha type-4	PSMA4	29.483	6118550	5533600	4930750	3531150	6518450	2212750	2571400	3585750	4789200	4509900	0.0396921	5326500	3533800	1.5073
Q14624	Inter-alpha-trypsin inhibitor heavy chain H4;70 kDa inter-alpha-trypsin inhibitor heavy chain H4;35 kDa inter-alpha-trypsin inhibitor heavy chain H4	ITIH4	103.36	8116000	20539500	29023500	18732500	20628000	26106000	63136000	27705000	33421500	38448000	0.0399875	19407900	37763300	0.513935
Q14194	Dihydropyrimidinase-related protein 1	CRMP1	62.183	9090750	6583400	4955700	8382650	7416600	2701050	0	4143000	6855850	5652800	0.0400311	7285820	3870540	1.88238
P40121	Macrophage-capping protein	CAPG	38.498	0	13557500	14236000	19969000	6083200	0	2976550	1215100	2094600	4105700	0.0401451	10769140	2078390	5.18148
Q01118	Sodium channel protein type 7 subunit alpha	SCN7A	193.49	4115850	1886000	7982600	6028750	1818650	11878500	9631600	42535000	16558500	15349000	0.0407536	4366370	19190520	0.227527
P50395	Rab GDP dissociation inhibitor beta	GDI2	50.663	108280000	110775000	129485000	120280000	120090000	86330500	91369000	117725000	96705500	111000000	0.0409233	117782000	100626000	1.17049
P14543	Nidogen-1	NID1	136.38	282090000	549310000	515820000	530965000	560405000	314295000	278575000	274975000	421645000	408605000	0.0409556	487718000	339619000	1.43607
Q86Y82	Syntaxin-12	STX12	31.642	0	2664350	2465150	0	2075600	0	0	0	0	0	0.0419574	1441020	0	#DIV/0!
P16144	Integrin beta-4	ITGB4	202.16	88450500	122345000	132670000	123150000	95676000	122540000	130740000	182005000	168025000	133685000	0.0421511	112458300	147399000	0.762952
P62249	40S ribosomal protein S16	RPS16	16.445	6750250	8442150	7093950	10109950	7253850	6956200	3998800	4971050	7277300	6000000	0.0425756	7930030	5840670	1.35773
Q9P0J7	E3 ubiquitin-protein ligase KCMF1	KCMF1	41.945	0	631700	0	573750	472240	0	0	0	0	0	0.0426382	335538	0	#DIV/0!
P59998	Actin-related protein 2/3 complex subunit 4	ARPC4	19.667	26824500	27033000	26007000	30160500	29334500	22138500	28081000	19630500	25697500	23902500	0.0426551	27871900	23890000	1.16668
Q02218	2-oxoglutarate dehydrogenase, mitochondrial	OGDH	115.93	7456200	8768050	6163450	7336100	6928400	6677350	3441550	5567350	6541950	5772850	0.0427812	7330440	5600210	1.30896
Q13509	Tubulin beta-3 chain	TUBB3	50.432	2641100000	2858300000	3376750000	2563350000	2558450000	1807050000	1679000000	2953400000	2316000000	1949950000	0.0443638	2799590000	2141080000	1.30756
P10809	60 kDa heat shock protein, mitochondrial	HSPD1	61.054	112905000	110310000	95082500	88855000	91366500	85559000	93077500	85589500	62114000	85813500	0.0444829	99703800	82430700	1.20955
Q08211	ATP-dependent RNA helicase A	DHX9	140.96	8963850	10120200	12923000	12549500	11633500	6686350	9862850	9113400	10512000	8042100	0.0448767	11238010	8843340	1.27079
P26373	60S ribosomal protein L13	RPL13	24.261	14296000	17665500	11772500	16961000	14237000	11398800	13341000	7678200	14156500	9229150	0.0452057	14986400	11160730	1.34278
P04271	Protein S100-B	S100B	10.713	68566000	93029000	137690000	84522000	96676500	126635000	147120000	326975000	136970000	201935000	0.0456767	96096700	187927000	0.511351
P46940	Ras GTPase-activating-like protein IQGAP1	IQGAP1	189.25	58401000	73655000	86134000	72021000	69950000	57565500	66696000	45078500	55018500	65866500	0.0462766	72032200	58045000	1.24097
P01008	Antithrombin-III	SERPINC1	52.602	15616000	17106000	17741500	11134600	9679100	28987000	32629000	15576000	18316000	18975000	0.0480008	14255440	22896600	0.622601
P11532	Dystrophin	DMD	426.74	42968500	32415500	50103500	36956500	36321500	53699000	43665500	85509000	47389000	62514000	0.0482076	39753100	58555300	0.678898
P13591	Neural cell adhesion molecule 1	NCAM1	94.573	55878500	23164500	27904500	45387500	33319000	59875500	40631500	85304000	53311500	56494000	0.0482186	37130800	59123300	0.628023
P62937	Peptidyl-prolyl cis-trans isomerase A	PPIA	18.012	264425000	303145000	283360000	308865000	318090000	256690000	221965000	288730000	266740000	272390000	0.0482884	295577000	261303000	1.13117
P07437	Tubulin beta chain	TUBB	49.67	351915000	344620000	427130000	303310000	393670000	281095000	255960000	354030000	268335000	330405000	0.0485194	364129000	297965000	1.22205
P10599	Thioredoxin	TXN	11.737	48391500	40241000	39644000	45572000	42732500	33093500	36576500	39715500	42647000	37991500	0.0488694	43316200	38004800	1.13976
P14314	Glucosidase 2 subunit beta	PRKCSH	59.425	26555500	28756500	25933500	24806000	31138500	22768000	20719000	21429000	23018500	28573500	0.0491415	27438000	23301600	1.17752
P01019	Angiotensinogen;Angiotensin-1;Angiotensin-2;Angiotensin-3	AGT	53.154	6155350	5503650	8593600	1256500	4473200	10123750	14958000	8526150	7056650	7161650	0.0491989	5196460	9565240	0.543265
P05546	Heparin cofactor 2	SERPIND1	57.07	0	1901900	5926100	0	2244350	6083150	12815350	3422150	3408050	8234700	0.0492509	2014470	6792680	0.296565
P18509	Pituitary adenylate cyclase-activating polypeptide;PACAP-related peptide;Pituitary adenylate cyclase-activating polypeptide 27;Pituitary adenylate cyclase-activating polypeptide 38	ADCYAP1	18.835	13753000	12550000	0	0	7811200	0	0	0	0	0	0.0499101	6822840	0	#DIV/0!
Q14108	Lysosome membrane protein 2	SCARB2	54.29	1845350	3520750	4584450	1774600	5729050	0	0	1543900	3115900	1668150	0.0504953	3490840	1265590	2.75827
P02656	Apolipoprotein C-III	APOC3	10.852	9709200	7798050	13054550	22033000	12794500	19942500	51717500	16988500	21435000	33850000	0.0513913	13077860	28786700	0.454302
Q9BQE5	Apolipoprotein L2	APOL2	37.092	2678000	4589700	4702800	2757950	9568400	0	0	4539200	2212200	0	0.0529592	4859370	1350280	3.59879
P45974	Ubiquitin carboxyl-terminal hydrolase 5	USP5	95.785	41062000	40046000	38556500	26234500	46372500	28801000	22248000	40827000	21459500	23376000	0.0533542	38454300	27342300	1.4064
P46459	Vesicle-fusing ATPase	NSF	82.593	25163000	21064000	20015500	13558000	22837500	13960000	13048000	20664000	10727000	15304500	0.0535814	20527600	14740700	1.39258
Q9Y2J2	Band 4.1-like protein 3	EPB41L3	120.68	146105000	136470000	147075000	117325000	121920000	78136000	80493500	146425000	101535500	107395000	0.0542374	133779000	102797000	1.30139
Q99613	Eukaryotic translation initiation factor 3 subunit C	EIF3C	105.34	1086600	1120200	1090950	2537300	935550	1072950	0	0	1153000	0	0.0544647	1354120	445190	3.04167
Q96CX2	BTB/POZ domain-containing protein KCTD12	KCTD12	35.7	101515000	80960500	113015000	79331000	92077000	109730000	113225000	137100000	94653000	116935000	0.0549044	93379700	114328600	0.816766
P19823	Inter-alpha-trypsin inhibitor heavy chain H2	ITIH2	106.46	27855500	25152000	33377000	47052500	29200000	47694500	77704500	33029500	57749500	42245500	0.0556231	32527400	51684700	0.629343
P09936	Ubiquitin carboxyl-terminal hydrolase isozyme L1	UCHL1	24.824	296405000	240110000	232125000	131295000	317185000	106820000	66655000	251570000	78263500	181295000	0.0557343	243424000	136920700	1.77785
Q15582	Transforming growth factor-beta-induced protein ig-h3	TGFBI	74.68	159440000	271905000	382000000	253900000	322340000	184900000	148825000	212040000	228000000	175205000	0.0565929	277917000	189794000	1.46431
P01011	Alpha-1-antichymotrypsin;Alpha-1-antichymotrypsin His-Pro-less	SERPINA3	47.65	51774500	63103500	49831000	13586500	44843000	113270000	264500000	86400500	56422500	113055000	0.0569898	44627700	126729600	0.352149
Q9NQC3	Reticulon-4	RTN4	129.93	59949000	72664500	57752000	43689000	71563000	31442000	34366000	63803500	40361500	48414500	0.0570739	61123500	43677500	1.39943
P10636	Microtubule-associated protein tau	MAPT	78.927	19220500	12010000	16603000	10479600	15022500	10440500	0	14704000	8315500	8194100	0.057647	14667120	8330820	1.76059
O75369	Filamin-B	FLNB	278.16	9911000	23693000	14819500	18484500	16314500	25187500	29103000	21032000	23244500	17577500	0.0577542	16644500	23228900	0.716543
P22105	Tenascin-X	TNXB	464.32	16899000	6579500	11483000	24545500	25337000	35884000	26605000	21424000	42778000	20526000	0.0579893	16968800	29443400	0.576319
P22314	Ubiquitin-like modifier-activating enzyme 1	UBA1	117.85	116050000	107590000	125940000	108740000	134085000	87727500	77365000	123025000	101571500	101013000	0.0582945	118481000	98140400	1.20726
P34932	Heat shock 70 kDa protein 4	HSPA4	94.33	7621200	5166850	2606850	4371850	5949900	5060000	0	2993000	2409200	2506450	0.0588789	5143330	2593730	1.98299
P51991	Heterogeneous nuclear ribonucleoprotein A3	HNRNPA3	39.594	21520500	26036000	26103000	26231000	29925500	21811000	17030000	23053500	22655000	24797000	0.0594193	25963200	21869300	1.1872
P11021	78 kDa glucose-regulated protein	HSPA5	72.332	106580000	122390000	115685000	102000000	125875000	72200000	114450000	88379000	79253500	111995000	0.0595105	114506000	93255500	1.22787
P01024	Complement C3;Complement C3 beta chain;Complement C3 alpha chain;C3a anaphylatoxin;Complement C3b alpha chain;Complement C3c alpha chain fragment 1;Complement C3dg fragment;Complement C3g fragment;Complement C3d fragment;Complement C3f fragment;Complement C3c alpha chain fragment 2	C3	187.15	227435000	384780000	457370000	249290000	302060000	481500000	1785200000	530210000	804365000	677140000	0.0602109	324187000	855683000	0.378863
P00558	Phosphoglycerate kinase 1	PGK1	44.614	165405000	234770000	180840000	185615000	214225000	145845000	108345500	183525000	155985000	183515000	0.0610897	196171000	155443100	1.26201
P22676	Calretinin	CALB2	31.54	30806500	69325000	72930500	34090500	44691500	8845300	5411850	58260000	15544000	22997000	0.0613954	50368800	22211630	2.26768
P07858	Cathepsin B;Cathepsin B light chain;Cathepsin B heavy chain	CTSB	37.821	0	12129500	4780850	3194200	7901600	0	3992300	0	0	0	0.0623855	5601230	798460	7.01504
P08603	Complement factor H	CFH	139.09	4547550	14139000	21009500	16544000	24225000	17526000	39090500	17441000	35826500	32130500	0.0627476	16093010	28402900	0.566597
P25685	DnaJ homolog subfamily B member 1	DNAJB1	38.044	1088700	976150	0	2005050	1011500	0	0	0	1015550	0	0.0630834	1016280	203110	5.00359
P80723	Brain acid soluble protein 1	BASP1	22.693	26756500	20156000	24860000	24038000	30127500	12504500	9522650	26579000	15127000	23191000	0.0634358	25187600	17384830	1.44883
Q9Y490	Talin-1	TLN1	269.76	146430000	122545000	147015000	152975000	140165000	281230000	162150000	186550000	164950000	165185000	0.0636056	141826000	192013000	0.738627
Q9BWM7	Sideroflexin-3	SFXN3	35.978	9535050	9355150	4992200	3155350	6633750	2102900	4554350	6027900	1333700	3659650	0.0649016	6734300	3535700	1.90466
P61353	60S ribosomal protein L27	RPL27	15.798	0	1678000	0	3973950	2394850	0	0	0	0	0	0.065558	1609360	0	#DIV/0!
Q9BX66	Sorbin and SH3 domain-containing protein 1	SORBS1	142.51	13453500	16055000	21036000	26716500	17074000	57409000	19321500	33572000	31599500	25528500	0.0663079	18867000	33486100	0.563428
O00468	Agrin	AGRN	214.84	9101000	15143500	7019650	10057450	9974450	8898000	4417550	0	8341750	7217000	0.0667535	10259210	5774860	1.77653
P80404	4-aminobutyrate aminotransferase, mitochondrial	ABAT	56.438	0	3397300	3024900	1183250	1325050	0	0	1526500	0	0	0.0668604	1786100	305300	5.85031
P02774	Vitamin D-binding protein	GC	52.963	4994700	14805500	14171500	3252100	9446100	16814500	24715000	13052500	13406000	12941000	0.0676019	9333980	16185800	0.576677
P06744	Glucose-6-phosphate isomerase	GPI	63.146	64453500	68167000	68108500	48057500	51708500	49354500	47858000	58281500	35055500	50260500	0.0684995	60099000	48162000	1.24785
P49411	Elongation factor Tu, mitochondrial	TUFM	49.541	26938500	23341500	17721000	25538000	18224500	21086000	19317500	17069500	15811000	16023000	0.0688087	22352700	17861400	1.25145
P32004	Neural cell adhesion molecule L1	L1CAM	140	120690000	119250000	110245000	126280000	109370000	61992500	51006500	117660000	121805000	79146000	0.069601	117167000	86322000	1.35732
P60174	Triosephosphate isomerase	TPI1	30.791	94273500	147305000	163610000	92626000	109350000	88757000	77945000	98429000	80253500	102510000	0.0696364	121432900	89578900	1.3556
P30044	Peroxiredoxin-5, mitochondrial	PRDX5	22.086	55757000	67088500	47659500	50998500	51324000	37066000	47289000	54875000	44044500	42709500	0.0697232	54565500	45196800	1.20729
P02766	Transthyretin	TTR	15.887	29643500	60528500	39371500	15793500	23652000	67439000	102680000	46162000	53893500	40119500	0.0704162	33797800	62058800	0.544609
Q14195	Dihydropyrimidinase-related protein 3	DPYSL3	61.963	66528500	74986500	77794500	72889500	81587500	66049000	43297000	82399500	48707500	56772000	0.070793	74757300	59445000	1.25759
Q27J81	Inverted formin-2	INF2	135.62	9765000	7053800	8749400	8529850	5751350	12384100	8516750	21484500	11570600	10420250	0.0708619	7969880	12875240	0.619008
P01042	Kininogen-1;Kininogen-1 heavy chain;T-kinin;Bradykinin;Lysyl-bradykinin;Kininogen-1 light chain;Low molecular weight growth-promoting factor	KNG1	71.957	3677250	11092050	7574050	4905300	7723650	11598500	33706500	10258500	13873000	12702500	0.071673	6994460	16427800	0.42577
P27361	Mitogen-activated protein kinase 3	MAPK3	43.135	15617500	12390500	14020500	12796500	15398000	10810100	4622500	14533500	9398500	12378500	0.0729176	14044600	10348620	1.35715
P07741	Adenine phosphoribosyltransferase	APRT	19.608	39050500	48703500	28813000	64251000	49375000	34998000	33544500	31636000	31138000	37047000	0.0731196	46038600	33672700	1.36724
Q6NZI2	Polymerase I and transcript release factor	PTRF	43.476	0	5030000	2323650	10985150	9944600	129585000	40943000	12580500	57133500	11366950	0.0739458	5656680	50321790	0.11241
Q15417	Calponin-3	CNN3	36.413	41502000	39208500	41968000	49626500	48861500	28498000	26544500	31954500	36816000	49698000	0.0739477	44233300	34702200	1.27465
P02743	Serum amyloid P-component;Serum amyloid P-component(1-203)	APCS	25.387	32048500	18420000	29182000	34621500	22413500	168655000	62525000	31728500	132165000	29054500	0.0756352	27337100	84825600	0.322274
P12532	Creatine kinase U-type, mitochondrial	CKMT1A	47.036	22480000	45239000	27959500	17995000	21689500	12652000	10213100	26505000	14786000	14514500	0.076413	27072600	15734120	1.72063
P35442	Thrombospondin-2	THBS2	129.99	0	9782250	1828200	3831150	1794450	0	0	0	0	0	0.076528	3447210	0	#DIV/0!
P05023	Sodium/potassium-transporting ATPase subunit alpha-1	ATP1A1	112.89	90482500	109715000	109075000	60899000	102065000	47771000	50396500	106580000	56466000	68214500	0.0770211	94447300	65885600	1.4335
P00734	Prothrombin;Activation peptide fragment 1;Activation peptide fragment 2;Thrombin light chain;Thrombin heavy chain	F2	70.036	2832650	3262050	3438000	0	0	6256250	17835000	0	4867450	15680500	0.0775225	1906540	8927840	0.21355
Q6PCB0	von Willebrand factor A domain-containing protein 1	VWA1	46.804	152355000	210580000	264990000	188970000	197155000	117225000	95274000	203420000	162805000	166980000	0.0776191	202810000	149140800	1.35986
P25705	ATP synthase subunit alpha, mitochondrial	ATP5A1	59.75	311335000	248870000	213410000	271485000	223505000	245345000	193835000	210905000	221970000	193770000	0.0780973	253721000	213165000	1.19026
P09543	2,3-cyclic-nucleotide 3-phosphodiesterase	CNP	47.578	88848500	51591500	77867500	82055000	68907000	94080500	79013000	154135000	86887000	103950000	0.0785054	73853900	103613100	0.712785
Q99536	Synaptic vesicle membrane protein VAT-1 homolog	VAT1	41.92	90831500	106730000	92194000	92375000	100582500	51347000	66918000	106468500	84360000	76390500	0.0792571	96542600	77096800	1.25223
P49588	Alanine--tRNA ligase, cytoplasmic	AARS	106.81	10825600	8078200	7064000	6753350	9390000	6916250	7580800	3412000	5914750	7480850	0.0805212	8422230	6260930	1.3452
P62136	Serine/threonine-protein phosphatase PP1-alpha catalytic subunit	PPP1CA	37.512	9423700	9892750	10032850	9954800	10407150	9561700	0	4924000	8387250	8980300	0.0814001	9942250	6370650	1.56063
P35232	Prohibitin	PHB	29.804	28970000	25413500	20160000	21925500	19895000	19145000	22448500	20434500	18004500	15887000	0.0817742	23272800	19183900	1.21314
Q93045	Stathmin-2	STMN2	20.828	64609000	60391000	14622000	0	14861000	4226700	0	11782500	5830500	0	0.082625	30896600	4367940	7.07349
Q8N111	Cell cycle exit and neuronal differentiation protein 1	CEND1	14.954	1390900	4120450	5303550	2410950	1446450	2449750	0	1715800	938950	897750	0.0828678	2934460	1200450	2.44447
P06733	Alpha-enolase	ENO1	47.168	242515000	356180000	335725000	351575000	381685000	238155000	212960000	319670000	268030000	314520000	0.0830534	333536000	270667000	1.23227
P39059	Collagen alpha-1(XV) chain;Endostatin	COL15A1	141.72	43256500	19281000	35426000	64773000	56748000	54784000	48091500	63228000	71225000	74287500	0.0852187	43896900	62323200	0.704343
P00751	Complement factor B;Complement factor B Ba fragment;Complement factor B Bb fragment	CFB	85.532	11150200	11450500	10499400	2440200	11499500	12293500	20546500	10803100	11012000	22821500	0.0856308	9407960	15495320	0.607148
P43686	26S protease regulatory subunit 6B	PSMC4	47.366	1189650	1726900	961100	2515800	3303100	0	0	0	1725950	1913350	0.0874673	1939310	727860	2.6644
Q14019	Coactosin-like protein	COTL1	15.945	15537000	15498500	23314000	17874000	22062500	13367500	15755500	12167000	15996500	18116000	0.0875486	18857200	15080500	1.25044
P01031	Complement C5;Complement C5 beta chain;Complement C5 alpha chain;C5a anaphylatoxin;Complement C5 alpha chain	C5	188.3	0	2595950	1454900	998300	0	1685000	10112950	1485200	4871050	3029450	0.0880854	1009830	4236730	0.238351
O43396	Thioredoxin-like protein 1	TXNL1	32.251	6308900	4972200	2768700	4357200	5855650	3824350	0	4406000	0	4340650	0.0881042	4852530	2514200	1.93005
Q9HBL0	Tensin-1	TNS1	185.7	3248300	0	0	0	3868300	18708000	0	6090650	6615450	6325400	0.0897128	1423320	7547900	0.188572
P05090	Apolipoprotein D	APOD	21.275	17414000	14781000	14466000	15953000	13691000	27582000	77946000	22588000	25834000	24585500	0.0901537	15261000	35707100	0.427394
P26012	Integrin beta-8	ITGB8	85.631	3664350	10115850	14069000	4022300	11986000	0	0	3315700	2796950	10409000	0.090491	8771500	3304330	2.65455
P06576	ATP synthase subunit beta, mitochondrial	ATP5B	56.559	391010000	391685000	343305000	347220000	290380000	317265000	308560000	351320000	297420000	249755000	0.0909252	352720000	304864000	1.15697
Q9NT22	EMILIN-3	EMILIN3	82.646	0	0	0	1619950	1658800	4592550	4448150	2061350	19442500	3474000	0.0923752	655750	6803710	0.0963812
P04196	Histidine-rich glycoprotein	HRG	59.578	10281750	20757500	13681500	8203100	8849550	21627500	59548000	13123500	33056500	16929000	0.0938886	12354680	28856900	0.428136
Q7Z4S6	Kinesin-like protein KIF21A	KIF21A	187.18	8555000	4652150	5354300	0	2267750	1835450	0	2715450	0	1616050	0.0939021	4165840	1233390	3.37755
P05155	Plasma protease C1 inhibitor	SERPING1	55.154	6146000	18523000	13501500	7404600	13290000	25716000	64708000	18824500	14042500	24120500	0.0939567	11773020	29482300	0.399325
P01023	Alpha-2-macroglobulin	A2M	163.29	84336500	29899000	172670000	353650000	67083500	189200000	531780000	145270000	430770000	292715000	0.0942008	141527800	317947000	0.44513
Q9NVD7	Alpha-parvin	PARVA	42.243	10961950	10594000	11384500	8868750	10351650	40547500	14917000	20093000	11367000	14683000	0.0970526	10432170	20321500	0.513356
P50895	Basal cell adhesion molecule	BCAM	67.404	5821500	7431450	3336950	13170000	2799200	40532000	10823500	15891000	18903000	5334550	0.0983373	6511820	18296810	0.355899
P05109	Protein S100-A8	S100A8	10.834	0	0	2182500	2225400	0	0	9429650	0	6131800	8792150	0.0984319	881580	4870720	0.180996
Q86U42	Polyadenylate-binding protein 2	PABPN1	32.749	3203800	0	0	3330400	3092100	0	0	0	1686200	0	0.100712	1925260	337240	5.70887
P02675	Fibrinogen beta chain;Fibrinopeptide B;Fibrinogen beta chain	FGB	55.928	87631000	58190500	207525000	98269500	165880000	129910000	713700000	194395000	211700000	375505000	0.101034	123499200	325042000	0.379948
Q9Y3D6	Mitochondrial fission 1 protein	FIS1	16.937	9203450	7350000	8067900	5566400	5709800	6270650	0	6467900	6216850	3832250	0.10197	7179510	4557530	1.57531
P09622	Dihydrolipoyl dehydrogenase, mitochondrial	DLD	54.177	4230550	8253000	7360100	7623200	6694200	7361700	0	6762650	3024250	2962250	0.10312	6832210	4022170	1.69864
P20774	Mimecan	OGN	33.922	76817000	150475000	55456000	223385000	100817500	183770000	374505000	134225000	398225000	126640000	0.103422	121390100	243473000	0.498577
P08571	Monocyte differentiation antigen CD14;Monocyte differentiation antigen CD14, urinary form;Monocyte differentiation antigen CD14, membrane-bound form	CD14	40.076	4423650	5246250	13205000	8627750	7495850	6953900	13572500	10272000	13258000	13409000	0.10401	7799700	11493080	0.678643
Q13418	Integrin-linked protein kinase	ILK	51.419	1959350	2963800	2524600	4187800	4289450	10325250	3102800	4275900	4437350	6072100	0.10473	3185000	5642680	0.564448
P13797	Plastin-3	PLS3	70.81	7569950	9071250	3240850	9379950	10062850	0	3672700	3537300	7478200	7604200	0.106978	7864970	4458480	1.76405
P27824	Calnexin	CANX	67.567	73447000	113510000	107095000	88940500	109030000	57194000	75269000	92067000	83109500	94306500	0.111607	98404500	80389200	1.2241
Q14697	Neutral alpha-glucosidase AB	GANAB	106.87	47143000	60241500	50343500	55661500	59349000	37142500	53138500	44817000	52803000	49781000	0.112209	54547700	47536400	1.14749
Q96G03	Phosphoglucomutase-2	PGM2	68.283	2740800	0	4136450	4664850	2875550	2489800	2788950	0	0	0	0.115812	2883530	1055750	2.73126
O43491	Band 4.1-like protein 2	EPB41L2	112.59	93053000	65502000	84645500	107205000	84803500	91440000	89136500	152580000	102563000	117680000	0.117074	87041800	110679900	0.786428
P06756	Integrin alpha-V;Integrin alpha-V heavy chain;Integrin alpha-V light chain	ITGAV	116.04	6794000	12766000	17251000	8052800	17130500	5247900	6429950	6830050	5822900	13894000	0.117205	12398860	7644960	1.62183
P46776	60S ribosomal protein L27a	RPL27A	16.561	2918800	0	0	4050350	0	3166250	2216150	3009700	3502750	2943500	0.117528	1393830	2967670	0.469671
Q6UWY5	Olfactomedin-like protein 1	OLFML1	45.95	0	0	0	1655600	0	2026950	3850450	0	4650700	0	0.118418	331120	2105620	0.157255
P27797	Calreticulin	CALR	48.141	7850000	18561500	17964000	12782000	21983500	7347150	11525500	12300000	10403500	13910800	0.119076	15828200	11097390	1.4263
P31930	Cytochrome b-c1 complex subunit 1, mitochondrial	UQCRC1	52.645	9741000	9382200	7772100	9426850	8595400	9396250	3418000	8058300	7018100	7763700	0.120498	8983510	7130870	1.25981
P29692	Elongation factor 1-delta	EEF1D	31.121	18145000	21578500	19370500	22126500	21489000	14801000	22339500	12026000	17592000	19201500	0.121261	20541900	17192000	1.19485
O94911	ATP-binding cassette sub-family A member 8	ABCA8	179.24	21552500	12550000	26743500	33628500	29775000	20148500	27757500	52545500	46277500	37632000	0.12166	24849900	36872200	0.673947
Q16881	Thioredoxin reductase 1, cytoplasmic	TXNRD1	70.923	2880750	6020700	6002400	6068500	8695500	3919600	0	5678150	2056350	5692350	0.123671	5933570	3469290	1.71031
O95197	Reticulon-3	RTN3	112.61	3455300	2109000	2919300	2269650	3976250	1279750	0	3078850	0	3408700	0.124262	2945900	1553460	1.89635
P60201	Myelin proteolipid protein	PLP1	30.077	6291500	7307850	13274000	8239700	7493450	14448000	7220200	26836000	12687000	11524000	0.125282	8521300	14543040	0.585937
Q96JE9	Microtubule-associated protein 6	MAP6	86.504	32615000	27015000	25032500	25713500	22524500	22212000	19639500	31335500	16220500	13955500	0.125351	26580100	20672600	1.28576
P09455	Retinol-binding protein 1	RBP1	15.85	17576500	19512000	39617500	10597200	34716500	6594800	3867250	9325600	3043350	32721000	0.125421	24403940	11110400	2.1965
O00299	Chloride intracellular channel protein 1	CLIC1	26.922	25904000	43344000	34935000	33403500	39289000	25447000	26753500	33185000	29292500	33502000	0.126242	35375100	29636000	1.19365
P23381	Tryptophan--tRNA ligase, cytoplasmic;T1-TrpRS;T2-TrpRS	WARS	53.165	5971500	15031500	7984950	19333000	21111500	4481950	6188500	7777050	8411650	13752500	0.127275	13886490	8122330	1.70967
O43399	Tumor protein D54	TPD52L2	22.237	13334500	13032000	12657000	13747000	14104500	13135000	14363500	9958300	11267500	11165250	0.128421	13375000	11977910	1.11664
P07203	Glutathione peroxidase 1	GPX1	22.106	9018450	7258400	4295650	6769500	6718750	5779200	0	5774400	3692600	6757500	0.129092	6812150	4400740	1.54796
P02788	Lactotransferrin;Kaliocin-1;Lactoferroxin-A;Lactoferroxin-B;Lactoferroxin-C	LTF	78.181	0	0	2296650	0	0	0	24207000	0	6078450	9855000	0.129854	459330	8028090	0.0572154
Q06323	Proteasome activator complex subunit 1	PSME1	28.723	36333000	37497000	32048500	45482000	38496500	26841000	32995500	24047500	27659500	43693000	0.129904	37971400	31047300	1.22302
Q9Y6C9	Mitochondrial carrier homolog 2	MTCH2	33.331	1591750	1800200	0	3161750	1881100	1160450	1166000	0	916000	556350	0.130291	1686960	759760	2.22039
P31946	14-3-3 protein beta/alpha;14-3-3 protein beta/alpha, N-terminally processed	YWHAB	28.082	69546000	79479000	83428500	77179500	109840000	69465000	49607000	80269500	52623000	84934000	0.133487	83894600	67379700	1.2451
Q01813	6-phosphofructokinase type C	PFKP	85.595	23304000	19275500	13241500	7015250	21522500	12684000	10016850	15757500	6326000	11466500	0.133965	16871750	11250170	1.49969
P09496	Clathrin light chain A	CLTA	27.076	3821150	5994750	6279600	6872400	10611550	5022400	0	5934500	3063500	6249600	0.13409	6715890	4054000	1.65661
P24752	Acetyl-CoA acetyltransferase, mitochondrial	ACAT1	45.199	14576000	11968000	12108150	15358000	11931500	11870500	5295000	11452000	12206000	12374500	0.135223	13188330	10639600	1.23955
Q9UPY8	Microtubule-associated protein RP/EB family member 3	MAPRE3	31.982	3112650	5738400	4724500	4874000	6250050	0	0	5186700	6213250	1548650	0.135606	4939920	2589720	1.90751
Q92974	Rho guanine nucleotide exchange factor 2	ARHGEF2	111.54	0	3147300	780800	845550	0	0	0	0	0	0	0.13695	954730	0	#DIV/0!
P02671	Fibrinogen alpha chain;Fibrinopeptide A;Fibrinogen alpha chain	FGA	94.972	180450000	116595000	374685000	203685000	290345000	279020000	1413850000	289640000	374480000	610275000	0.137431	233152000	593453000	0.392874
Q9BRF8	Calcineurin-like phosphoesterase domain-containing protein 1	CPPED1	35.548	0	2185650	5443850	5507350	0	0	0	2312150	0	0	0.137916	2627370	462430	5.68166
Q12765	Secernin-1	SCRN1	46.382	33439000	24904000	28090500	37299500	43478500	40749500	36722000	48675000	31217500	48952000	0.138941	33442300	41263200	0.810463
P50148	Guanine nucleotide-binding protein G(q) subunit alpha	GNAQ	42.142	8270500	10701650	12204000	15446500	13388000	13961000	13928500	23675000	18316500	10873350	0.140094	12002130	16150870	0.743126
Q9HDC9	Adipocyte plasma membrane-associated protein	APMAP	46.48	12369500	17295500	17484500	12490500	17551000	8189300	13959500	14562500	11016000	14929000	0.140821	15438200	12531260	1.23198
P23368	NAD-dependent malic enzyme, mitochondrial	ME2	65.443	0	2717600	2686500	0	0	0	0	0	0	0	0.141123	1080820	0	#DIV/0!
P30153	Serine/threonine-protein phosphatase 2A 65 kDa regulatory subunit A alpha isoform	PPP2R1A	65.308	26781500	22700000	26708500	21790500	25999500	19683000	18058000	27008000	20439000	23291000	0.141159	24796000	21695800	1.14289
P10768	S-formylglutathione hydrolase	ESD	31.462	0	4581500	11860850	15494000	5838000	12595000	10394600	11538000	16646500	10803500	0.141193	7554870	12395520	0.609484
P09960	Leukotriene A-4 hydrolase	LTA4H	69.284	0	0	4606100	4907500	0	0	0	0	0	0	0.141403	1902720	0	#DIV/0!
P04406	Glyceraldehyde-3-phosphate dehydrogenase	GAPDH	36.053	305085000	438620000	401125000	252020000	338560000	260985000	231780000	374950000	210080000	297890000	0.14176	347082000	275137000	1.26149
P22234	Multifunctional protein ADE2;Phosphoribosylaminoimidazole-succinocarboxamide synthase;Phosphoribosylaminoimidazole carboxylase	PAICS	47.079	0	0	0	1118200	1016700	0	0	0	0	0	0.141765	426980	0	#DIV/0!
P17980	26S protease regulatory subunit 6A	PSMC3	49.203	2293150	7999250	6398350	5597500	6523800	5015750	0	3906650	4503500	4621850	0.142147	5762410	3609550	1.59643
Q6UVK1	Chondroitin sulfate proteoglycan 4	CSPG4	250.53	0	0	0	0	0	0	0	2988400	0	2530200	0.143097	0	1103720	0
Q9BPU6	Dihydropyrimidinase-related protein 5	DPYSL5	61.421	38413500	51642500	46064500	51692500	49543500	19632500	13740000	57606000	46429000	31029500	0.145406	47471300	33687400	1.40917
Q9Y376	Calcium-binding protein 39	CAB39	39.869	0	0	0	0	0	1979050	0	0	1529100	0	0.145833	0	701630	0
P67936	Tropomyosin alpha-4 chain	TPM4	28.521	101235000	78573500	136615000	132390000	149680000	73361500	70908000	83243000	123387000	112795500	0.14776	119698700	92739000	1.29071
P04217	Alpha-1B-glycoprotein	A1BG	54.253	3306850	7326200	9039150	0	4718150	16878000	51160000	8734700	7985250	7593700	0.148317	4878070	18470330	0.264103
Q06830	Peroxiredoxin-1	PRDX1	22.11	162680000	135940000	126945000	144070000	143475000	130090000	114115000	115410000	112190000	157970000	0.14894	142622000	125955000	1.13233
Q9Y3Z3	SAM domain and HD domain-containing protein 1	SAMHD1	72.2	86058500	51234500	81594000	110440000	59679500	66822000	97798000	161880000	112510000	99157500	0.149027	77801300	107633500	0.722835
P09525	Annexin A4	ANXA4	35.882	27834000	23068500	25636000	28107500	23938500	42611000	76085500	30738000	26277500	27177500	0.152442	25716900	40577900	0.633766
O75396	Vesicle-trafficking protein SEC22b	SEC22B	24.593	0	13093800	0	5028000	0	9711450	12759500	5825000	8402350	4634200	0.152607	3624360	8266500	0.438439
Q09666	Neuroblast differentiation-associated protein AHNAK	AHNAK	629.09	892400000	782560000	1126750000	927775000	1072700000	1005540000	858825000	1620800000	1122200000	1370400000	0.153169	960437000	1195553000	0.803341
P48643	T-complex protein 1 subunit epsilon	CCT5	59.67	19633000	18379000	16393500	13591000	19312500	14212500	15212000	16053000	14248500	17502000	0.153553	17461800	15445600	1.13054
P61163	Alpha-centractin	ACTR1A	42.613	21077000	27035000	25627000	17129500	18673000	14182500	14191000	25598500	17759000	15151000	0.155612	21908300	17376400	1.26081
P16070	CD44 antigen	CD44	81.537	88651000	81251000	92211000	116605000	84001000	46500000	53204000	82804500	82974500	102250000	0.155691	92543800	73546600	1.2583
P62701	40S ribosomal protein S4, X isoform	RPS4X	29.597	0	2276000	2035350	4718850	1721650	2004350	0	0	0	1789600	0.155778	2150370	758790	2.83395
P18206	Vinculin	VCL	123.8	156425000	114065000	138930000	150765000	129875000	549545000	197645000	185140000	174070000	165305000	0.156474	138012000	254341000	0.542626
P06703	Protein S100-A6	S100A6	10.18	242070000	202325000	172240000	145326500	331827500	248215000	329200000	235965000	240130000	382065000	0.156793	218757800	287115000	0.761917
O14880	Microsomal glutathione S-transferase 3	MGST3	16.516	0	0	2728900	0	4480850	0	0	0	0	0	0.157821	1441950	0	#DIV/0!
Q96KP4	Cytosolic non-specific dipeptidase	CNDP2	52.878	37817500	34881000	36371500	41657000	33307500	34200000	46701500	44045000	40057500	39114000	0.157938	36806900	40823600	0.901608
Q15847	Adipose most abundant gene transcript 2 protein	APM2	7.8547	4352800	6338900	1596150	2046400	2089350	114900000	14169500	11900500	16205200	15302500	0.159705	3284720	34495540	0.0952216
P30049	ATP synthase subunit delta, mitochondrial	ATP5D	17.49	7302500	12491000	12998000	13537500	12057500	10437050	0	9965300	10070850	9990450	0.160071	11677300	8092730	1.44294
P09467	Fructose-1,6-bisphosphatase 1	FBP1	36.842	0	8876350	0	15109000	2107350	0	0	0	2858250	0	0.161903	5218540	571650	9.12891
Q9BTV4	Transmembrane protein 43	TMEM43	44.875	11659000	9664000	10441300	16457500	10071400	7215350	8305650	7451250	13503000	8769550	0.161995	11658640	9048960	1.2884
P12955	Xaa-Pro dipeptidase	PEPD	54.548	0	4210150	10926800	2463150	9298950	0	0	0	0	7383800	0.162261	5379810	1476760	3.64298
P49354	Protein farnesyltransferase/geranylgeranyltransferase type-1 subunit alpha	FNTA	44.408	2173750	4302000	5183800	4756300	4863650	1445250	0	2272650	4347950	5000800	0.16281	4255900	2613330	1.62854
P98088	Mucin-5AC	MUC5AC	526.6	0	4210050	2373600	0	0	0	0	0	0	0	0.162991	1316730	0	#DIV/0!
P01033	Metalloproteinase inhibitor 1	TIMP1	23.171	2368000	4222700	0	0	0	0	0	0	0	0	0.16337	1318140	0	#DIV/0!
P61421	V-type proton ATPase subunit d 1	ATP6V0D1	40.329	0	4053700	0	0	2272900	0	0	0	0	0	0.16338	1265320	0	#DIV/0!
Q8N126	Cell adhesion molecule 3	CADM3	43.299	5081500	0	0	2846250	0	0	0	0	0	0	0.163453	1585550	0	#DIV/0!
Q14247	Src substrate cortactin	CTTN	61.585	0	6354700	0	6419500	8995400	0	0	0	0	5402550	0.163585	4353920	1080510	4.0295
Q9UHG3	Prenylcysteine oxidase 1	PCYOX1	56.639	1976300	0	0	0	3559400	0	0	0	0	0	0.164078	1107140	0	#DIV/0!
P98160	Basement membrane-specific heparan sulfate proteoglycan core protein;Endorepellin;LG3 peptide	HSPG2	468.83	1074650000	902815000	1232100000	1479500000	1055000000	1746100000	1077650000	1559750000	1523500000	1100000000	0.164708	1148813000	1401400000	0.819761
P01876	Ig alpha-1 chain C region	IGHA1	37.654	91867500	142155000	134645000	93131000	71222500	122480000	820140000	125330000	277695000	194680000	0.164962	106604200	308065000	0.346045
Q08722	Leukocyte surface antigen CD47	CD47	35.213	5070000	4129300	10035300	5197000	14184500	3700750	0	8855450	3966800	3925650	0.164986	7723220	4089730	1.88844
P37837	Transaldolase	TALDO1	37.54	28860500	35903000	38893500	56035500	41173500	41892000	36270000	62360000	51560500	60626000	0.165127	40173200	50541700	0.794853
P36957	Dihydrolipoyllysine-residue succinyltransferase component of 2-oxoglutarate dehydrogenase complex, mitochondrial	DLST	48.755	13424000	6303500	12376500	12172500	9006600	9873750	7247700	9318300	9739350	2973250	0.165396	10656620	7830470	1.36092
P02679	Fibrinogen gamma chain	FGG	51.511	162125000	111995000	343025000	221920000	260965000	218930000	1366900000	276285000	317820000	572265000	0.165589	220006000	550440000	0.399691
P02792	Ferritin light chain	FTL	20.019	21523000	158645000	84744500	59128500	54823500	26404000	58598500	27575500	41942500	43645000	0.167042	75772900	39633100	1.91186
P28482	Mitogen-activated protein kinase 1	MAPK1	41.389	39377500	30942500	28953500	28960500	30902500	24410000	26117500	33529000	27717500	28572000	0.167378	31827300	28069200	1.13389
P08237	6-phosphofructokinase, muscle type	PFKM	85.182	9817600	6727600	6407150	5656100	6255050	6231200	5368250	6383050	4851200	6070050	0.168624	6972700	5780750	1.20619
P55786	Puromycin-sensitive aminopeptidase	NPEPPS	103.28	40509000	36439500	44476500	34187500	41076000	30152000	32970500	42945500	31425000	37054000	0.171049	39337700	34909400	1.12685
O14773	Tripeptidyl-peptidase 1	TPP1	61.247	5645500	17821500	15713000	11694000	16779500	5576150	13579000	7188200	7424750	13055500	0.17107	13530700	9364720	1.44486
Q03135	Caveolin-1	CAV1	20.471	0	0	0	0	1600350	23808000	3306150	0	3697750	3077200	0.173314	320070	6777820	0.0472231
P04003	C4b-binding protein alpha chain	C4BPA	67.033	2884200	8035550	7694050	10372350	10998500	10696500	19957000	4083300	13191000	13889500	0.17582	7996930	12363460	0.64682
P29966	Myristoylated alanine-rich C-kinase substrate	MARCKS	31.554	64712000	66281000	113056000	90798000	79018000	108285000	71296500	201845000	94260000	115795000	0.176224	82773000	118296300	0.699709
P08238	Heat shock protein HSP 90-beta	HSP90AB1	83.263	308210000	270065000	277990000	242080000	322860000	209675000	244095000	292155000	181200000	296225000	0.176496	284241000	244670000	1.16173
P07384	Calpain-1 catalytic subunit	CAPN1	81.889	19862500	16167500	18433000	23994000	19261500	21005000	25255000	20297500	22319500	20480000	0.176986	19543700	21871400	0.893573
P12956	X-ray repair cross-complementing protein 6	XRCC6	69.842	28867000	25136000	26651000	34847500	30065000	22783000	26142000	24565000	31360500	24192500	0.177642	29113300	25808600	1.12805
Q01518	Adenylyl cyclase-associated protein 1	CAP1	51.901	54295500	77840000	90132000	66748500	104163500	52853500	63223000	65071000	52166500	83341500	0.1787	78635900	63331100	1.24166
Q9UBS4	DnaJ homolog subfamily B member 11	DNAJB11	40.513	0	0	1017500	0	2216500	0	0	0	0	0	0.178981	646800	0	#DIV/0!
P49720	Proteasome subunit beta type-3	PSMB3	22.949	0	174195000	0	208565000	58925000	60460000	0	44770000	0	0	0.178994	88337000	21046000	4.19733
P10644	cAMP-dependent protein kinase type I-alpha regulatory subunit	PRKAR1A	42.981	30104500	16059500	26529500	35299500	29643500	31450500	23594000	44274000	38739000	34289000	0.179667	27527300	34469300	0.798603
P17931	Galectin-3	LGALS3	26.152	56679000	32466500	72752000	80598500	74829000	35223500	22871500	54823500	58263500	62064500	0.182273	63465000	46649300	1.36047
P05026	Sodium/potassium-transporting ATPase subunit beta-1	ATP1B1	35.061	2873650	0	6544000	0	0	0	0	0	0	0	0.182748	1883530	0	#DIV/0!
Q9UNM6	26S proteasome non-ATPase regulatory subunit 13	PSMD13	42.945	0	2730250	0	0	1180750	0	0	0	0	0	0.184063	782200	0	#DIV/0!
Q9BUF5	Tubulin beta-6 chain	TUBB6	49.857	29641000	42806000	41636500	34833000	51971000	34521500	27582500	35092500	28169000	42022500	0.185265	40177500	33477600	1.20013
P04114	Apolipoprotein B-100;Apolipoprotein B-48	APOB	515.6	28558000	17027500	81747500	47120500	60460000	47273500	110675000	56180000	43944500	156920000	0.185725	46982700	82998600	0.566066
P50995	Annexin A11	ANXA11	54.389	0	13972500	15310000	13455500	14051500	18032000	15303000	14171000	17274500	13537000	0.18716	11357900	15663500	0.725119
A6NCN2	Keratin-81-like protein		53.409	139095000	0	0	334030000	0	0	0	0	0	0	0.187355	94625000	0	#DIV/0!
Q13492	Phosphatidylinositol-binding clathrin assembly protein	PICALM	70.754	0	0	4989350	2193150	3336450	0	0	0	2605700	0	0.187654	2103790	521140	4.0369
Q8NBS9	Thioredoxin domain-containing protein 5	TXNDC5	47.628	2621350	6127250	6792350	7334350	8981500	2389750	7671700	2161500	4968050	4262900	0.189365	6371360	4290780	1.4849
Q01469	Fatty acid-binding protein, epidermal	FABP5	15.164	24168000	27964500	29968000	23157500	46352500	18118000	21783000	17158000	9066000	38997500	0.18974	30322100	21024500	1.44223
Q9UQ03	Coronin-2B	CORO2B	54.953	0	0	0	13945000	5648500	0	0	0	0	0	0.18979	3918700	0	#DIV/0!
Q9ULP0	Protein NDRG4	NDRG4	38.458	2730100	0	6825000	0	0	0	0	0	0	0	0.190898	1911020	0	#DIV/0!
P20073	Annexin A7	ANXA7	52.739	17158500	16017000	14468500	15963500	18358000	17581000	15241000	17339000	19061000	21136500	0.191168	16393100	18071700	0.907114
P06748	Nucleophosmin	NPM1	32.575	19345000	33066000	33737500	28419500	34718500	20405500	25908000	25242000	28896500	26365000	0.193011	29857300	25363400	1.17718
Q8WUM4	Programmed cell death 6-interacting protein	PDCD6IP	96.022	10793450	11378000	9482000	11147500	10920000	10646500	7786500	9700400	10499500	10584000	0.193815	10744190	9843380	1.09151
P15502	Elastin	ELN	68.468	0	0	0	0	0	126445000	32251000	10288500	0	0	0.195031	0	33796900	0
P00505	Aspartate aminotransferase, mitochondrial	GOT2	47.517	41927000	31019500	27154500	23929000	9061250	22661000	17678500	24173000	17685000	8603000	0.19566	26618250	18160100	1.46575
P25189	Myelin protein P0	MPZ	27.554	457170000	39963000	50995000	142495000	84316000	275780000	379650000	356500000	160970000	221200000	0.195778	154987800	278820000	0.55587
P11177	Pyruvate dehydrogenase E1 component subunit beta, mitochondrial	PDHB	39.233	1823950	1869550	0	3330200	2937950	1786250	0	0	1568800	1614350	0.195955	1992330	993880	2.0046
P68366	Tubulin alpha-4A chain	TUBA4A	49.924	2176400000	2088850000	2705500000	1890200000	2016050000	1602550000	1670200000	2451800000	1861500000	1843400000	0.196572	2175400000	1885890000	1.15351
O43237	Cytoplasmic dynein 1 light intermediate chain 2	DYNC1LI2	54.099	4106900	14025000	13384000	7444000	13370000	7038950	6546850	9034300	5103100	9480900	0.196753	10465980	7440820	1.40656
P07900	Heat shock protein HSP 90-alpha	HSP90AA1	84.659	103487000	103945000	108140000	80819500	107810000	72826500	88485000	109655000	68562500	99351500	0.197173	100840300	87776100	1.14884
P78371	T-complex protein 1 subunit beta	CCT2	57.488	37021000	32091000	34800500	35346500	41251000	31343000	25533500	37929500	32264500	35308000	0.197288	36102000	32475700	1.11166
Q86UE4	Protein LYRIC	MTDH	63.836	1529700	0	1783650	1886050	4062250	1653500	0	0	0	2045150	0.198665	1852330	739730	2.50406
P27658	Collagen alpha-1(VIII) chain;Vastatin	COL8A1	73.363	0	4548200	4277400	5203900	1629850	9158950	1827500	4532450	20691500	4028700	0.200207	3131870	8047820	0.389158
P50990	T-complex protein 1 subunit theta	CCT8	59.62	30154000	22074500	22123000	19620500	27795000	16091000	22077000	24692000	17978500	23127500	0.200721	24353400	20793200	1.17122
P68036	Ubiquitin-conjugating enzyme E2 L3	UBE2L3	17.861	2769950	4727500	8052500	5840100	7930600	8366200	5950750	8007150	6416850	8332200	0.204238	5864130	7414630	0.790886
O43681	ATPase ASNA1	ASNA1	38.792	0	3647900	1548600	1947950	4173750	1406150	0	1989050	1895650	0	0.204482	2263640	1058170	2.1392
Q99715	Collagen alpha-1(XII) chain	COL12A1	333.14	13024000	130740000	63195000	29698500	47511000	78236500	12976500	10500500	3939150	8667750	0.204972	56833700	22864080	2.48572
Q9UNZ2	NSFL1 cofactor p47	NSFL1C	40.572	0	5754550	5848500	0	6004050	2323450	0	2408050	0	2214050	0.205211	3521420	1389110	2.53502
P15311	Ezrin	EZR	69.412	9035300	12332000	15696000	10230950	7842650	6599250	10797500	8680950	8810200	9633750	0.206624	11027380	8904330	1.23843
Q13561	Dynactin subunit 2	DCTN2	44.23	24114500	20088000	18095500	19434500	18894500	13923500	13399500	20870500	19777000	19577500	0.20672	20125400	17509600	1.14939
P13611	Versican core protein	VCAN	372.82	28219500	68176000	22355500	60458000	26951500	38084000	27899000	12324000	38874500	12103000	0.208032	41232100	25856900	1.59463
Q16853	Membrane primary amine oxidase	AOC3	84.621	0	0	0	0	0	46115000	12256500	0	1845000	0	0.209155	0	12043300	0
O43761	Synaptogyrin-3	SYNGR3	24.555	3685900	1196400	0	0	0	0	0	0	0	0	0.209708	976460	0	#DIV/0!
P21266	Glutathione S-transferase Mu 3	GSTM3	26.559	6392850	12436000	16894000	14055500	16736000	11691500	13650000	24965000	16634500	20456000	0.209713	13302870	17479400	0.76106
Q9UNS2	COP9 signalosome complex subunit 3	COPS3	47.873	7658650	3390500	6958250	2917050	1860600	4047750	0	2576700	4730300	1681500	0.210101	4557010	2607250	1.74782
P07195	L-lactate dehydrogenase B chain	LDHB	36.638	70842000	54671000	72194500	59317000	69119000	71462000	63851000	82878500	63206000	82244000	0.210257	65228700	72728300	0.896882
Q99714	3-hydroxyacyl-CoA dehydrogenase type-2	HSD17B10	26.923	6926600	0	3061850	5560200	6131350	0	2523400	2935900	1898450	4463050	0.212764	4336000	2364160	1.83406
P12277	Creatine kinase B-type	CKB	42.644	63671000	25030500	23278500	14273000	28062500	198915000	41880000	72028500	24713500	39575000	0.213065	30863100	75422400	0.409203
Q9Y6C2	EMILIN-1	EMILIN1	106.67	91345000	89319000	93680000	96650500	92953000	108525000	93215000	53016000	78938500	60862500	0.213393	92789500	78911400	1.17587
Q08257	Quinone oxidoreductase	CRYZ	35.206	1302150	3530400	6066300	5363650	4765150	5109750	2960150	6717500	6586900	7404650	0.215503	4205530	5755790	0.730661
P04004	Vitronectin;Vitronectin V65 subunit;Vitronectin V10 subunit;Somatomedin-B	VTN	54.305	47906000	147560000	62179500	36166500	30215000	140255000	146470000	61970000	107928500	57933500	0.217059	64805400	102911400	0.62972
P04083	Annexin A1	ANXA1	38.714	351275000	362440000	512035000	418485000	468620000	290285000	298020000	392490000	412645000	433130000	0.217399	422571000	365314000	1.15673
P50991	T-complex protein 1 subunit delta	CCT4	57.924	20953500	18916000	21115500	15983000	21307000	15091500	17151000	22068000	14080500	18345500	0.218254	19655000	17347300	1.13303
P23528	Cofilin-1	CFL1	18.502	116635000	140920000	144895000	153140000	158550000	114040000	97210000	140720000	109015000	161470000	0.218505	142828000	124491000	1.1473
O43143	Putative pre-mRNA-splicing factor ATP-dependent RNA helicase DHX15	DHX15	90.932	2551500	2440450	2625000	6952650	2133950	1661050	0	0	4632850	2157300	0.221815	3340710	1690240	1.97647
Q9UH99	SUN domain-containing protein 2	SUN2	80.31	5693000	13241000	8212000	25073000	16976000	0	0	20140500	9928500	5521500	0.222256	13839000	7118100	1.9442
P00387	NADH-cytochrome b5 reductase 3;NADH-cytochrome b5 reductase 3 membrane-bound form;NADH-cytochrome b5 reductase 3 soluble form	CYB5R3	34.234	42958000	53270500	36116000	38739000	40241000	41608000	36742500	36349500	40881500	34076500	0.224717	42264900	37931600	1.11424
P17987	T-complex protein 1 subunit alpha	TCP1	60.343	21276000	18848000	18749000	18585500	24943500	17551500	17079000	19552000	15731000	21836000	0.225018	20480400	18349900	1.1161
O95479	GDH/6PGL endoplasmic bifunctional protein;Glucose 1-dehydrogenase;6-phosphogluconolactonase	H6PD	88.892	0	0	1020050	1109750	2726900	0	0	0	0	1210900	0.225439	971340	242180	4.01082
Q03252	Lamin-B2	LMNB2	67.688	82720500	72652500	85328000	105845000	88237500	79808000	64900500	78008500	90863000	76786000	0.227857	86956700	78073200	1.11378
Q9UHD8	Septin-9	2013-09-09	65.401	43131500	39454500	47415500	51314500	43196000	34632000	27894000	45510500	48984500	39579500	0.229054	44902400	39320100	1.14197
P52565	Rho GDP-dissociation inhibitor 1	ARHGDIA	23.207	55399500	73090000	79908500	61095000	85940000	56019000	54958500	71492500	43220500	76140500	0.230277	71086600	60366200	1.17759
P41219	Peripherin	PRPH	53.65	3056150000	3610000000	2763300000	4295350000	2593150000	1646200000	1357950000	3643550000	3777950000	2022450000	0.230995	3263590000	2489620000	1.31088
Q9Y6R7	IgGFc-binding protein	FCGBP	572.01	0	9613800	0	2442750	0	0	0	0	0	0	0.231374	2411310	0	#DIV/0!
P49327	Fatty acid synthase;[Acyl-carrier-protein] S-acetyltransferase;[Acyl-carrier-protein] S-malonyltransferase;3-oxoacyl-[acyl-carrier-protein] synthase;3-oxoacyl-[acyl-carrier-protein] reductase;3-hydroxypalmitoyl-[acyl-carrier-protein] dehydratase;Enoyl-[acyl-carrier-protein] reductase;Oleoyl-[acyl-carrier-protein] hydrolase	FASN	273.42	22330000	19898500	16761500	9942650	16648500	0	6696000	24104500	10406350	14995000	0.232604	17116230	11240370	1.52275
P79483	HLA class II histocompatibility antigen, DR beta 3 chain	HLA-DRB3	29.962	0	0	1038400	9050950	1024150	0	0	0	0	0	0.232976	2222700	0	#DIV/0!
O75367	Core histone macro-H2A.1	H2AFY	39.617	8012100	11662500	10887000	15479000	11973500	10851200	5684500	9582850	11327000	10518500	0.236309	11602820	9592810	1.20953
Q05682	Caldesmon	CALD1	93.23	6618000	15284250	11382500	23134500	16893000	209800000	45062000	21466500	21418500	14187500	0.236846	14662450	62386900	0.235025
O00232	26S proteasome non-ATPase regulatory subunit 12	PSMD12	52.904	2434450	0	2203500	2009350	2688400	0	0	0	2279250	2329550	0.237968	1867140	921760	2.02562
P62826	GTP-binding nuclear protein Ran	RAN	24.423	8555500	19812000	19593000	23894000	27403000	17120500	31839500	26409000	21639000	28154500	0.239955	19851500	25032500	0.793029
P50213	Isocitrate dehydrogenase [NAD] subunit alpha, mitochondrial	IDH3A	39.591	2678900	3095800	6966600	5706800	5232150	5229850	0	5155200	4151600	0	0.242449	4736050	2907330	1.629
P78527	DNA-dependent protein kinase catalytic subunit	PRKDC	469.08	5762500	10670450	10316800	11532500	10287250	4465250	8189300	9701400	11273250	3884800	0.245889	9713900	7502800	1.2947
Q02952	A-kinase anchor protein 12	AKAP12	191.48	189075000	171425000	256900000	111905000	193295000	117845000	115080000	209740000	135725000	162620000	0.247484	184520000	148202000	1.24506
P01903	HLA class II histocompatibility antigen, DR alpha chain	HLA-DRA	28.607	14520000	32443500	28088000	53649000	48577000	0	19992000	14612000	32407000	45164000	0.248748	35455500	22435000	1.58037
P18428	Lipopolysaccharide-binding protein	LBP	53.383	0	7179150	0	0	4856500	4449500	9187800	0	6339400	5282850	0.249804	2407130	5051910	0.476479
P02751	Fibronectin;Anastellin;Ugl-Y1;Ugl-Y2;Ugl-Y3	FN1	262.62	231570000	498765000	373540000	454275000	280135000	577905000	729100000	306555000	507625000	308320000	0.251097	367657000	485901000	0.75665
Q04760	Lactoylglutathione lyase	GLO1	20.777	6210000	11155500	14974500	15331500	13693000	9129500	4887900	10634300	12652500	10891500	0.252327	12272900	9639140	1.27324
O14558	Heat shock protein beta-6	HSPB6	17.135	0	2031000	2440050	1606750	1707550	143238000	23896500	4011550	0	5042200	0.252597	1557070	35237650	0.0441877
P20810	Calpastatin	CAST	76.572	3073700	6106200	3042800	3144400	3119500	3485750	3638600	3119400	2704900	0	0.252908	3697320	2589730	1.42769
Q16836	Hydroxyacyl-coenzyme A dehydrogenase, mitochondrial	HADH	34.293	2887500	6941050	9675850	12852500	6242950	8861150	8022450	11495500	11375700	9975150	0.25406	7719970	9945990	0.776189
P35625	Metalloproteinase inhibitor 3	TIMP3	24.145	0	2657650	0	0	1940100	32062500	0	1996550	4520400	2728550	0.257464	919550	8261600	0.111304
P53396	ATP-citrate synthase	ACLY	120.84	63081000	60131500	45530500	26795500	55520500	35211000	34400000	59100000	23893000	44672000	0.25813	50211800	39455200	1.27263
P12036	Neurofilament heavy polypeptide	NEFH	112.48	309410000	279090000	426785000	193200000	156190000	153175000	138800000	359135000	189215000	142060000	0.260383	272935000	196477000	1.38914
O75781	Paralemmin-1	PALM	42.075	4074150	10179650	10203150	15482000	12998500	0	3427800	10595000	11681000	9486400	0.264842	10587490	7038040	1.50432
O75915	PRA1 family protein 3	ARL6IP5	21.614	22399000	29432000	29931000	26065000	23095000	17280000	21754000	30253000	24305500	21540000	0.265541	26184400	23026500	1.13714
P08311	Cathepsin G	CTSG	28.837	0	0	0	0	982300	0	22207000	0	1164950	3159550	0.265579	196460	5306300	0.0370239
Q9NYU2	UDP-glucose:glycoprotein glucosyltransferase 1	UGGT1	177.19	2530200	6464500	6469850	6009900	4688000	4630700	5480050	2493900	5204550	2303850	0.265585	5232490	4022610	1.30077
P02760	Protein AMBP;Alpha-1-microglobulin;Inter-alpha-trypsin inhibitor light chain;Trypstatin	AMBP	38.999	14749000	36155000	32677000	94777500	19768000	62483500	83955500	37320500	147970000	22753000	0.267054	39625300	70896500	0.558918
P04233	HLA class II histocompatibility antigen gamma chain	CD74	33.515	4835750	9880800	6625000	11987000	7871550	0	0	5986000	3644350	14291100	0.269866	8240020	4784290	1.72231
Q15746	Myosin light chain kinase, smooth muscle;Myosin light chain kinase, smooth muscle, deglutamylated form	MYLK	210.71	0	0	0	5158000	0	45002000	6783000	0	4350600	0	0.27012	1031600	11227120	0.0918847
Q7L099	Protein RUFY3	RUFY3	52.964	12310000	8679300	11045500	6640950	13797000	6452950	6525550	12618500	7597500	9137700	0.271281	10494550	8466440	1.23955
P60981	Destrin	DSTN	18.506	4688000	7943750	7779600	7612400	4502850	88011000	8924450	7165550	8883500	12606900	0.271726	6505320	25118280	0.258987
P47755	F-actin-capping protein subunit alpha-2	CAPZA2	32.949	6348500	15840000	16874500	16359500	16568500	18140500	18104500	16099500	15323000	16674000	0.272124	14398200	16868300	0.853566
Q969G5	Protein kinase C delta-binding protein	PRKCDBP	27.701	0	0	0	1342700	0	23399000	0	0	4732300	0	0.272306	268540	5626260	0.0477298
Q86UX2	Inter-alpha-trypsin inhibitor heavy chain H5	ITIH5	104.58	6954700	1516050	3201300	3294450	3187700	7060550	0	0	1456050	0	0.272367	3630840	1703320	2.13163
Q8IWA5	Choline transporter-like protein 2	SLC44A2	80.123	6798550	0	2791250	4448400	5283500	2885250	0	9229050	10854400	11315350	0.276509	3864340	6856810	0.563577
Q15435	Protein phosphatase 1 regulatory subunit 7	PPP1R7	41.564	1694550	3617400	2270300	3513700	4852700	3224350	0	2136150	1574700	3941750	0.281768	3189730	2175390	1.46628
Q16363	Laminin subunit alpha-4	LAMA4	202.52	317090000	430705000	356705000	518020000	312225000	271355000	261725000	372230000	458650000	246895000	0.283532	386949000	322171000	1.20107
P23396	40S ribosomal protein S3	RPS3	26.688	24295500	23366500	19883500	25505000	21664000	19238500	26770000	17252500	20736500	19910000	0.284552	22942900	20781500	1.10401
O43294	Transforming growth factor beta-1-induced transcript 1 protein	TGFB1I1	49.814	0	0	0	0	0	14982500	0	0	1697550	0	0.287846	0	3336010	0
P55268	Laminin subunit beta-2	LAMB2	195.98	222560000	262130000	221675000	350885000	227405000	495380000	269960000	244360000	443060000	194655000	0.288735	256931000	329483000	0.7798
P01282	VIP peptides;Intestinal peptide PHV-42;Intestinal peptide PHM-27;Vasoactive intestinal peptide	VIP	19.168	6859000	0	0	0	21848500	0	0	0	0	4190000	0.289433	5741500	838000	6.85143
P21291	Cysteine and glycine-rich protein 1	CSRP1	20.567	29071500	23950000	23599500	30458000	29209000	221280000	28792500	31216000	32476500	34751000	0.295637	27257600	69703200	0.391052
P15924	Desmoplakin	DSP	331.77	216995000	6235300	3044850	18813500	9677500	2341400	4532100	0	9693400	5407000	0.295811	50953230	4394780	11.594
P13639	Elongation factor 2	EEF2	95.337	28307000	25681500	19960500	29034500	26761000	21230000	27230000	18412000	24782000	25457500	0.295851	25948900	23422300	1.10787
P52943	Cysteine-rich protein 2	CRIP2	22.492	0	0	0	0	31804000	62617000	0	15940500	0	26428000	0.299304	6360800	20997100	0.302937
P18124	60S ribosomal protein L7	RPL7	29.225	0	4687050	2044700	7422050	3661150	0	2090950	2094750	3199050	2921850	0.304407	3562990	2061320	1.7285
P02545	Prelamin-A/C;Lamin-A/C	LMNA	74.139	959935000	1084150000	1027700000	1312700000	1260300000	1061000000	1008615000	846560000	1238800000	979760000	0.304616	1128957000	1026947000	1.09933
O75306	NADH dehydrogenase [ubiquinone] iron-sulfur protein 2, mitochondrial	NDUFS2	52.545	2039300	0	0	2303450	1807850	0	0	0	1543150	1243850	0.305184	1230120	557400	2.20689
O14745	Na(+)/H(+) exchange regulatory cofactor NHE-RF1	SLC9A3R1	38.868	15345500	9968700	12800500	15143000	13408000	15254500	16399000	22965000	15473000	9461000	0.306104	13333140	15910500	0.838009
Q13884	Beta-1-syntrophin	SNTB1	58.06	5632500	10332250	23260000	12473000	16632500	9573300	4129050	10431950	8739500	16093500	0.306385	13666050	9793460	1.39543
P00352	Retinal dehydrogenase 1	ALDH1A1	54.861	194105000	135030000	236290000	229810000	203485000	207045000	172205000	326255000	226260000	235905000	0.311789	199744000	233534000	0.85531
P30085	UMP-CMP kinase	CMPK1	22.222	11888100	13762500	10530000	8423900	11340000	10301000	9516800	14462000	3650050	7344550	0.312398	11188900	9054880	1.23568
P17661	Desmin	DES	53.535	2297450	10138000	2847050	0	8764750	535445000	50533500	3089800	0	0	0.312632	4809450	117813660	0.0408225
P17655	Calpain-2 catalytic subunit	CAPN2	79.994	29883500	37688500	40905500	30912000	46627500	27309000	34192000	35164000	27672500	40282500	0.312905	37203400	32924000	1.12998
Q16891	Mitochondrial inner membrane protein	IMMT	83.677	30883500	61511500	74587500	0	32908500	26771500	0	31580500	0	53178500	0.315466	39978200	22306100	1.79225
P62269	40S ribosomal protein S18	RPS18	17.718	21785000	21570000	19529000	19628500	15368500	16091500	21626500	11703450	21922500	13991000	0.316092	19576200	17066990	1.14702
P23284	Peptidyl-prolyl cis-trans isomerase B	PPIB	23.742	22233000	29765000	27599500	34859500	35503500	20732000	33238500	21607000	29125500	27157000	0.316803	29992100	26372000	1.13727
Q15257	Serine/threonine-protein phosphatase 2A activator	PPP2R4	40.667	3367500	5834050	6192150	5789500	6590200	3039400	0	6155200	4774100	6705700	0.31953	5554680	4134880	1.34337
P04792	Heat shock protein beta-1	HSPB1	22.782	334795000	308850000	410000000	309525000	324550000	534400000	293135000	449905000	298070000	375965000	0.319976	337544000	390295000	0.864843
P12814	Alpha-actinin-1	ACTN1	103.06	163800000	216960000	137885000	221465000	196165000	1440400000	232775000	163305000	220350000	193875000	0.320758	187255000	450141000	0.415992
P62258	14-3-3 protein epsilon	YWHAE	29.174	399750000	311180000	413310000	323085000	396920000	304685000	253605000	420175000	288275000	380320000	0.322832	368849000	329412000	1.11972
P19652	Alpha-1-acid glycoprotein 2	ORM2	23.602	2289700	8051600	4099450	0	4549100	7268850	17757000	4474550	0	6336800	0.32545	3797970	7167440	0.529892
Q16555	Dihydropyrimidinase-related protein 2	DPYSL2	62.293	418780000	406080000	418480000	526480000	416450000	330790000	271000000	510190000	463840000	351145000	0.325504	437254000	385393000	1.13457
O43707	Alpha-actinin-4	ACTN4	104.85	78757500	80599500	61241000	85466500	85164500	184195000	85351000	63088000	87313500	84553000	0.327942	78245800	100900100	0.775478
P30837	Aldehyde dehydrogenase X, mitochondrial	ALDH1B1	57.206	0	0	0	0	0	24856500	820150	0	0	0	0.32829	0	5135330	0
P62191	26S protease regulatory subunit 4	PSMC1	49.184	3667950	11405500	8022650	6876000	8562400	2288500	8165250	6630000	5649200	7389350	0.329114	7706900	6024460	1.27927
P09417	Dihydropteridine reductase	QDPR	25.789	19839000	13495500	18273500	7563500	24128000	18373500	0	20789000	0	16206500	0.330126	16659900	11073800	1.50444
P29401	Transketolase	TKT	67.877	55238500	62185500	64401500	65740000	62831000	55433500	72412000	72786000	59793000	70934500	0.330467	62079300	66271800	0.936738
Q01995	Transgelin	TAGLN	22.611	16178500	69148500	18861000	55934500	16838500	2588500000	81193000	22055000	78877500	24244000	0.332546	35392200	558973900	0.0633164
P09493	Tropomyosin alpha-1 chain	TPM1	32.708	0	0	0	1080600	645750	210790000	5142900	0	1143250	0	0.333571	345270	43415230	0.00795274
O15230	Laminin subunit alpha-5	LAMA5	399.73	51156500	86659500	44204500	105285000	80589500	214010000	80093000	52830500	137990000	52112500	0.33419	73579000	107407200	0.685047
Q15149	Plectin	PLEC	531.78	1454500000	1228950000	1293900000	1649150000	1538700000	1375150000	1358100000	1715250000	1662400000	1604150000	0.334518	1433040000	1543010000	0.92873
Q16623	Syntaxin-1A	STX1A	33.023	5592300	3795500	7254800	5157600	5817300	1530450	0	8532550	5112650	4324900	0.335249	5523500	3900110	1.41624
P35580	Myosin-10	MYH10	229	2744550	7696250	7896300	7023450	8105900	65128000	6852450	7406150	6553400	7182550	0.336519	6693290	18624510	0.359381
P60660	Myosin light polypeptide 6	MYL6	16.93	48558500	50463000	52401000	55206500	54402500	335185000	75643500	43509500	49150000	46258000	0.337616	52206300	109949200	0.474822
P11586	C-1-tetrahydrofolate synthase, cytoplasmic;Methylenetetrahydrofolate dehydrogenase;Methenyltetrahydrofolate cyclohydrolase;Formyltetrahydrofolate synthetase	MTHFD1	101.56	3468800	2946250	5887900	6963750	6916200	2361600	2479750	2597650	5215450	7054600	0.338465	5236580	3941810	1.32847
P35749	Myosin-11	MYH11	227.34	85817500	86370500	79184500	105986000	87627000	3523400000	120975000	78019000	90163000	103580000	0.340564	88997100	783227400	0.113629
Q14315	Filamin-C	FLNC	291.02	0	0	0	4809650	0	128998000	4706850	0	0	0	0.343396	961930	26740970	0.0359721
P17858	6-phosphofructokinase, liver type	PFKL	85.018	25401500	30410000	27882500	26831000	22050000	20964500	27904500	28107500	20678000	24261500	0.344395	26515000	24383200	1.08743
Q9Y287	Integral membrane protein 2B;BRI2, membrane form;BRI2 intracellular domain;BRI2C, soluble form;Bri23 peptide	ITM2B	30.338	0	3224600	0	592150	0	0	0	0	614400	0	0.344731	763350	122880	6.21216
P47895	Aldehyde dehydrogenase family 1 member A3	ALDH1A3	56.108	0	1562200	0	0	0	0	0	0	0	0	0.346594	312440	0	#DIV/0!
O95858	Tetraspanin-15	TSPAN15	33.165	0	0	0	4127200	0	0	0	0	0	0	0.346594	825440	0	#DIV/0!
P02652	Apolipoprotein A-II;Truncated apolipoprotein A-II	APOA2	11.175	0	0	0	0	0	0	13203000	0	0	0	0.346594	0	2640600	0
P07305	Histone H1.0	H1F0	20.863	0	0	0	0	0	0	0	57655000	0	0	0.346594	0	11531000	0
O00410	Importin-5	IPO5	123.63	0	0	0	0	0	0	0	0	0	1420200	0.346594	0	284040	0
O75347	Tubulin-specific chaperone A	TBCA	12.855	0	0	0	0	0	0	2872150	0	0	0	0.346594	0	574430	0
P04080	Cystatin-B	CSTB	11.139	0	0	8035000	0	0	0	0	0	0	0	0.346594	1607000	0	#DIV/0!
P04844	Dolichyl-diphosphooligosaccharide--protein glycosyltransferase subunit 2	RPN2	69.283	0	0	0	0	0	6222500	0	0	0	0	0.346594	0	1244500	0
P07954	Fumarate hydratase, mitochondrial	FH	54.636	0	0	0	0	1237600	0	0	0	0	0	0.346594	247520	0	#DIV/0!
P42126	Enoyl-CoA delta isomerase 1, mitochondrial	ECI1	32.816	0	0	0	0	0	0	0	0	0	542200	0.346594	0	108440	0
P55008	Allograft inflammatory factor 1	AIF1	16.703	0	0	0	0	0	0	0	0	0	2978400	0.346594	0	595680	0
P62316	Small nuclear ribonucleoprotein Sm D2	SNRPD2	13.527	0	0	0	0	0	0	0	0	4348150	0	0.346594	0	869630	0
Q14118	Dystroglycan;Alpha-dystroglycan;Beta-dystroglycan	DAG1	97.44	0	0	0	0	0	0	0	0	0	2611100	0.346594	0	522220	0
Q8TD55	Pleckstrin homology domain-containing family O member 2	PLEKHO2	53.349	0	0	0	0	0	0	0	0	0	2168600	0.346594	0	433720	0
Q8WVM8	Sec1 family domain-containing protein 1	SCFD1	72.379	290580	0	0	0	0	0	0	0	0	0	0.346594	58116	0	#DIV/0!
Q92973	Transportin-1	TNPO1	102.35	0	0	0	0	1151500	0	0	0	0	0	0.346594	230300	0	#DIV/0!
Q9BS26	Endoplasmic reticulum resident protein 44	ERP44	46.971	0	0	0	0	0	2422850	0	0	0	0	0.346594	0	484570	0
Q9ULZ3	Apoptosis-associated speck-like protein containing a CARD	PYCARD	21.627	0	0	0	0	0	0	0	0	0	352245	0.346594	0	70449	0
Q9Y2A7	Nck-associated protein 1	NCKAP1	128.79	0	0	0	0	0	0	0	0	907350	0	0.346594	0	181470	0
Q9Y2Z0	Suppressor of G2 allele of SKP1 homolog	SUGT1	41.024	0	0	0	0	0	0	0	0	0	1754400	0.346594	0	350880	0
A6NFE2	Uncharacterized protein C12orf70	C12orf70	39.487	0	0	0	0	1224000	0	0	0	0	0	0.346594	244800	0	#DIV/0!
O00139	Kinesin-like protein KIF2A	KIF2A	79.954	0	0	0	0	0	0	0	0	0	215440	0.346594	0	43088	0
O00303	Eukaryotic translation initiation factor 3 subunit F	EIF3F	37.563	0	0	0	2290400	0	0	0	0	0	0	0.346594	458080	0	#DIV/0!
O14531	Dihydropyrimidinase-related protein 4	DPYSL4	61.877	0	0	0	0	0	0	0	5667500	0	0	0.346594	0	1133500	0
O14737	Programmed cell death protein 5	PDCD5	14.285	0	0	0	0	0	0	0	1191900	0	0	0.346594	0	238380	0
O14974	Protein phosphatase 1 regulatory subunit 12A	PPP1R12A	115.28	0	0	520850	0	0	0	0	0	0	0	0.346594	104170	0	#DIV/0!
O15511	Actin-related protein 2/3 complex subunit 5	ARPC5	16.32	0	0	0	0	0	0	0	0	6360500	0	0.346594	0	1272100	0
O43852	Calumenin	CALU	37.106	0	0	2916350	0	0	0	0	0	0	0	0.346594	583270	0	#DIV/0!
O60610	Protein diaphanous homolog 1	DIAPH1	141.35	0	0	0	0	0	0	7800000	0	0	0	0.346594	0	1560000	0
O60784	Target of Myb protein 1	TOM1	53.818	0	0	0	0	0	0	0	1417200	0	0	0.346594	0	283440	0
O75366	Advillin	AVIL	92.026	995000	0	0	0	0	0	0	0	0	0	0.346594	199000	0	#DIV/0!
O75665	Oral-facial-digital syndrome 1 protein	OFD1	116.67	0	0	0	0	4236900	0	0	0	0	0	0.346594	847380	0	#DIV/0!
O75923	Dysferlin	DYSF	237.29	594200	0	0	0	0	0	0	0	0	0	0.346594	118840	0	#DIV/0!
O94875	Sorbin and SH3 domain-containing protein 2	SORBS2	124.11	0	0	0	0	0	95057000	0	0	0	0	0.346594	0	19011400	0
O94925	Glutaminase kidney isoform, mitochondrial	GLS	73.46	0	0	0	0	0	0	0	891500	0	0	0.346594	0	178300	0
O95747	Serine/threonine-protein kinase OSR1	OXSR1	58.022	0	0	0	1938950	0	0	0	0	0	0	0.346594	387790	0	#DIV/0!
P01040	Cystatin-A	CSTA	11.006	2240850	0	0	0	0	0	0	0	0	0	0.346594	448170	0	#DIV/0!
P01275	Glucagon;Glicentin;Glicentin-related polypeptide;Oxyntomodulin;Glucagon;Glucagon-like peptide 1;Glucagon-like peptide 1(7-37);Glucagon-like peptide 1(7-36);Glucagon-like peptide 2	GCG	20.909	0	0	0	0	0	177075000	0	0	0	0	0.346594	0	35415000	0
P01303	Pro-neuropeptide Y;Neuropeptide Y;C-flanking peptide of NPY	NPY	10.851	29027500	0	0	0	0	0	0	0	0	0	0.346594	5805500	0	#DIV/0!
P01621	Ig kappa chain V-III region NG9		10.729	0	0	0	0	0	7042000	0	0	0	0	0.346594	0	1408400	0
P04216	Thy-1 membrane glycoprotein	THY1	17.935	0	0	0	0	0	0	0	0	0	10630500	0.346594	0	2126100	0
P04275	von Willebrand factor;von Willebrand antigen 2	VWF	309.26	0	0	0	0	0	0	0	0	4861500	0	0.346594	0	972300	0
P05089	Arginase-1	ARG1	34.735	2926800	0	0	0	0	0	0	0	0	0	0.346594	585360	0	#DIV/0!
P05198	Eukaryotic translation initiation factor 2 subunit 1	EIF2S1	36.112	2864050	0	0	0	0	0	0	0	0	0	0.346594	572810	0	#DIV/0!
P07148	Fatty acid-binding protein, liver	FABP1	14.208	0	0	0	0	0	0	0	8241100	0	0	0.346594	0	1648220	0
P08559	Pyruvate dehydrogenase E1 component subunit alpha, somatic form, mitochondrial	PDHA1	43.295	0	3157000	0	0	0	0	0	0	0	0	0.346594	631400	0	#DIV/0!
P09172	Dopamine beta-hydroxylase;Soluble dopamine beta-hydroxylase	DBH	69.064	11335000	0	0	0	0	0	0	0	0	0	0.346594	2267000	0	#DIV/0!
P10155	60 kDa SS-A/Ro ribonucleoprotein	TROVE2	60.67	0	0	1867550	0	0	0	0	0	0	0	0.346594	373510	0	#DIV/0!
P10645	Chromogranin-A;Vasostatin-1;Vasostatin-2;EA-92;ES-43;Pancreastatin;SS-18;WA-8;WE-14;LF-19;AL-11;GV-19;GR-44;ER-37	CHGA	50.688	2083400	0	0	0	0	0	0	0	0	0	0.346594	416680	0	#DIV/0!
P13073	Cytochrome c oxidase subunit 4 isoform 1, mitochondrial	COX4I1	19.576	0	0	0	0	0	0	0	2086750	0	0	0.346594	0	417350	0
P13667	Protein disulfide-isomerase A4	PDIA4	72.932	0	0	0	0	2374800	0	0	0	0	0	0.346594	474960	0	#DIV/0!
P13804	Electron transfer flavoprotein subunit alpha, mitochondrial	ETFA	35.079	0	0	0	1768700	0	0	0	0	0	0	0.346594	353740	0	#DIV/0!
P14406	Cytochrome c oxidase subunit 7A2, mitochondrial	COX7A2	9.3959	0	0	0	2590450	0	0	0	0	0	0	0.346594	518090	0	#DIV/0!
P15088	Mast cell carboxypeptidase A	CPA3	48.669	0	0	0	0	0	0	1832500	0	0	0	0.346594	0	366500	0
P17844	Probable ATP-dependent RNA helicase DDX5	DDX5	69.147	0	780950	0	0	0	0	0	0	0	0	0.346594	156190	0	#DIV/0!
P20711	Aromatic-L-amino-acid decarboxylase	DDC	53.926	1137750	0	0	0	0	0	0	0	0	0	0.346594	227550	0	#DIV/0!
P22695	Cytochrome b-c1 complex subunit 2, mitochondrial	UQCRC2	48.442	0	0	0	0	0	0	0	0	3579900	0	0.346594	0	715980	0
P24158	Myeloblastin	PRTN3	27.807	0	0	0	0	0	0	0	0	0	1601550	0.346594	0	320310	0
P26022	Pentraxin-related protein PTX3	PTX3	41.975	1009150	0	0	0	0	0	0	0	0	0	0.346594	201830	0	#DIV/0!
P28331	NADH-ubiquinone oxidoreductase 75 kDa subunit, mitochondrial	NDUFS1	79.467	0	0	0	0	0	0	0	0	0	1533550	0.346594	0	306710	0
P29536	Leiomodin-1	LMOD1	67.029	0	0	0	0	0	24292000	0	0	0	0	0.346594	0	4858400	0
P30084	Enoyl-CoA hydratase, mitochondrial	ECHS1	31.387	0	0	0	2825350	0	0	0	0	0	0	0.346594	565070	0	#DIV/0!
P31151	Protein S100-A7	S100A7	11.471	4236800	0	0	0	0	0	0	0	0	0	0.346594	847360	0	#DIV/0!
P31947	14-3-3 protein sigma	SFN	27.774	8337500	0	0	0	0	0	0	0	0	0	0.346594	1667500	0	#DIV/0!
P35606	Coatomer subunit beta	COPB2	102.49	0	0	0	0	0	0	0	0	3554750	0	0.346594	0	710950	0
P35998	26S protease regulatory subunit 7	PSMC2	48.633	0	0	0	0	0	0	0	0	0	1496150	0.346594	0	299230	0
P36871	Phosphoglucomutase-1	PGM1	61.448	0	0	0	0	0	0	0	0	0	500800	0.346594	0	100160	0
P42765	3-ketoacyl-CoA thiolase, mitochondrial	ACAA2	41.924	0	0	0	1686550	0	0	0	0	0	0	0.346594	337310	0	#DIV/0!
P43034	Platelet-activating factor acetylhydrolase IB subunit alpha	PAFAH1B1	46.637	3543900	0	0	0	0	0	0	0	0	0	0.346594	708780	0	#DIV/0!
P47929	Galectin-7	LGALS7	15.075	26683500	0	0	0	0	0	0	0	0	0	0.346594	5336700	0	#DIV/0!
P49589	Cysteine--tRNA ligase, cytoplasmic	CARS	85.472	0	0	781150	0	0	0	0	0	0	0	0.346594	156230	0	#DIV/0!
P51911	Calponin-1	CNN1	33.17	0	0	0	0	0	417755000	0	0	0	0	0.346594	0	83551000	0
P53814	Smoothelin	SMTN	99.058	0	0	0	0	0	10744500	0	0	0	0	0.346594	0	2148900	0
P55058	Phospholipid transfer protein	PLTP	54.739	0	4299200	0	0	0	0	0	0	0	0	0.346594	859840	0	#DIV/0!
P55809	Succinyl-CoA:3-ketoacid-coenzyme A transferase 1, mitochondrial	OXCT1	56.157	1181600	0	0	0	0	0	0	0	0	0	0.346594	236320	0	#DIV/0!
P55884	Eukaryotic translation initiation factor 3 subunit B	EIF3B	92.48	0	0	0	1030900	0	0	0	0	0	0	0.346594	206180	0	#DIV/0!
P58107	Epiplakin	EPPK1	555.61	10527600	0	0	0	0	0	0	0	0	0	0.346594	2105520	0	#DIV/0!
P61106	Ras-related protein Rab-14	RAB14	23.897	0	0	0	0	0	0	0	854700	0	0	0.346594	0	170940	0
P61758	Prefoldin subunit 3	VBP1	22.658	0	0	0	0	0	0	0	0	0	1745700	0.346594	0	349140	0
P80748	Ig lambda chain V-III region LOI		11.935	0	0	0	0	0	0	0	1338100	0	0	0.346594	0	267620	0
P84085	ADP-ribosylation factor 5	ARF5	20.529	0	0	0	0	0	0	0	0	0	1039550	0.346594	0	207910	0
P98095	Fibulin-2	FBLN2	126.57	0	0	0	0	0	5860500	0	0	0	0	0.346594	0	1172100	0
Q00341	Vigilin	HDLBP	141.45	0	0	0	0	0	0	0	0	0	422970	0.346594	0	84594	0
Q02413	Desmoglein-1	DSG1	113.75	45416000	0	0	0	0	0	0	0	0	0	0.346594	9083200	0	#DIV/0!
Q02790	Peptidyl-prolyl cis-trans isomerase FKBP4;Peptidyl-prolyl cis-trans isomerase FKBP4, N-terminally processed	FKBP4	51.804	0	0	0	0	0	0	0	0	0	20390500	0.346594	0	4078100	0
Q02978	Mitochondrial 2-oxoglutarate/malate carrier protein	SLC25A11	34.061	0	0	0	0	966900	0	0	0	0	0	0.346594	193380	0	#DIV/0!
Q04323	UBX domain-containing protein 1	UBXN1	33.325	0	0	0	0	0	0	0	0	0	1788150	0.346594	0	357630	0
Q08188	Protein-glutamine gamma-glutamyltransferase E;Protein-glutamine gamma-glutamyltransferase E 50 kDa catalytic chain;Protein-glutamine gamma-glutamyltransferase E 27 kDa non-catalytic chain	TGM3	76.631	3954350	0	0	0	0	0	0	0	0	0	0.346594	790870	0	#DIV/0!
Q08554	Desmocollin-1	DSC1	99.986	23129500	0	0	0	0	0	0	0	0	0	0.346594	4625900	0	#DIV/0!
Q12789	General transcription factor 3C polypeptide 1	GTF3C1	238.87	0	0	0	0	0	0	0	5036500	0	0	0.346594	0	1007300	0
Q13228	Selenium-binding protein 1	SELENBP1	52.39	0	0	0	0	0	0	0	0	0	1182550	0.346594	0	236510	0
Q13442	28 kDa heat- and acid-stable phosphoprotein	PDAP1	20.63	1286150	0	0	0	0	0	0	0	0	0	0.346594	257230	0	#DIV/0!
Q13835	Plakophilin-1	PKP1	82.86	11104200	0	0	0	0	0	0	0	0	0	0.346594	2220840	0	#DIV/0!
Q14980	Nuclear mitotic apparatus protein 1	NUMA1	238.26	0	0	0	0	0	0	0	285675	0	0	0.346594	0	57135	0
Q14BN4	Sarcolemmal membrane-associated protein	SLMAP	95.197	0	0	0	0	0	0	0	0	0	498870	0.346594	0	99774	0
Q15126	Phosphomevalonate kinase	PMVK	21.995	0	0	0	0	0	0	0	0	0	1155350	0.346594	0	231070	0
Q15393	Splicing factor 3B subunit 3	SF3B3	135.58	0	0	0	1300500	0	0	0	0	0	0	0.346594	260100	0	#DIV/0!
Q16643	Drebrin	DBN1	71.428	0	0	0	0	0	0	0	0	0	837450	0.346594	0	167490	0
Q2TAY7	WD40 repeat-containing protein SMU1	SMU1	57.543	0	0	0	0	0	0	0	0	0	232520	0.346594	0	46504	0
Q5VU65	Nuclear pore membrane glycoprotein 210-like	NUP210L	210.6	0	0	0	8271000	0	0	0	0	0	0	0.346594	1654200	0	#DIV/0!
Q6P2Q9	Pre-mRNA-processing-splicing factor 8	PRPF8	273.6	0	0	0	1012000	0	0	0	0	0	0	0.346594	202400	0	#DIV/0!
Q6P597	Kinesin light chain 3	KLC3	55.364	0	0	0	0	0	0	0	0	2837800	0	0.346594	0	567560	0
Q6UX06	Olfactomedin-4	OLFM4	57.279	0	0	0	0	0	0	14466500	0	0	0	0.346594	0	2893300	0
Q6YN16	Hydroxysteroid dehydrogenase-like protein 2	HSDL2	45.394	0	0	0	0	0	0	0	0	0	623650	0.346594	0	124730	0
Q86UX7	Fermitin family homolog 3	FERMT3	75.952	0	0	0	0	0	0	0	0	0	1351050	0.346594	0	270210	0
Q8IV08	Phospholipase D3	PLD3	54.705	0	3506800	0	0	0	0	0	0	0	0	0.346594	701360	0	#DIV/0!
Q8N3J6	Cell adhesion molecule 2	CADM2	47.553	0	0	0	0	0	0	0	0	0	856450	0.346594	0	171290	0
Q8WVV4	Protein POF1B	POF1B	68.064	2254350	0	0	0	0	0	0	0	0	0	0.346594	450870	0	#DIV/0!
Q8WX93	Palladin	PALLD	150.56	0	0	0	0	0	14784500	0	0	0	0	0.346594	0	2956900	0
Q8WXF7	Atlastin-1	ATL1	63.543	0	2963700	0	0	0	0	0	0	0	0	0.346594	592740	0	#DIV/0!
Q8WXG8	Protein S100-Z	S100Z	11.619	0	0	0	0	0	113220000	0	0	0	0	0.346594	0	22644000	0
Q92882	Osteoclast-stimulating factor 1	OSTF1	23.787	0	0	0	0	0	0	0	2288700	0	0	0.346594	0	457740	0
Q93050	V-type proton ATPase 116 kDa subunit a isoform 1	ATP6V0A1	96.412	3065000	0	0	0	0	0	0	0	0	0	0.346594	613000	0	#DIV/0!
Q96CW1	AP-2 complex subunit mu	AP2M1	49.654	0	0	0	0	0	0	0	0	2134150	0	0.346594	0	426830	0
Q96HC4	PDZ and LIM domain protein 5	PDLIM5	63.944	0	0	0	0	0	0	0	0	743900	0	0.346594	0	148780	0
Q96JI7	Spatacsin	SPG11	278.86	0	0	0	0	0	0	0	0	0	6610000	0.346594	0	1322000	0
Q99729	Heterogeneous nuclear ribonucleoprotein A/B	HNRNPAB	36.224	0	0	0	367620	0	0	0	0	0	0	0.346594	73524	0	#DIV/0!
Q99944	Epidermal growth factor-like protein 8	EGFL8	32.262	0	0	4992900	0	0	0	0	0	0	0	0.346594	998580	0	#DIV/0!
Q9BT88	Synaptotagmin-11	SYT11	48.296	2497700	0	0	0	0	0	0	0	0	0	0.346594	499540	0	#DIV/0!
Q9GZP4	PITH domain-containing protein 1	PITHD1	24.178	2619450	0	0	0	0	0	0	0	0	0	0.346594	523890	0	#DIV/0!
Q9H223	EH domain-containing protein 4	EHD4	61.174	1689200	0	0	0	0	0	0	0	0	0	0.346594	337840	0	#DIV/0!
Q9HCI5	Melanoma-associated antigen E1	MAGEE1	103.25	0	0	0	0	0	191490000	0	0	0	0	0.346594	0	38298000	0
Q9NP72	Ras-related protein Rab-18	RAB18	22.977	0	0	0	0	0	0	0	0	0	2664300	0.346594	0	532860	0
Q9NSD9	Phenylalanine--tRNA ligase beta subunit	FARSB	66.115	0	0	0	0	0	0	0	0	0	343800	0.346594	0	68760	0
Q9NZT1	Calmodulin-like protein 5	CALML5	15.892	103408000	0	0	0	0	0	0	0	0	0	0.346594	20681600	0	#DIV/0!
Q9P2E9	Ribosome-binding protein 1	RRBP1	152.47	984500	0	0	0	0	0	0	0	0	0	0.346594	196900	0	#DIV/0!
Q9UBR2	Cathepsin Z	CTSZ	33.868	0	0	0	0	0	0	0	0	0	2652950	0.346594	0	530590	0
Q9UHL4	Dipeptidyl peptidase 2	DPP7	54.341	0	0	0	0	0	0	0	0	0	509650	0.346594	0	101930	0
Q9UI15	Transgelin-3	TAGLN3	22.472	0	0	0	0	972200	0	0	0	0	0	0.346594	194440	0	#DIV/0!
Q9UM22	Mammalian ependymin-related protein 1	EPDR1	25.437	0	0	0	0	1651550	0	0	0	0	0	0.346594	330310	0	#DIV/0!
Q9UQ16	Dynamin-3	DNM3	97.745	0	0	0	0	2286800	0	0	0	0	0	0.346594	457360	0	#DIV/0!
Q9Y4I1	Unconventional myosin-Va	MYO5A	215.4	0	0	0	0	0	0	0	911050	0	0	0.346594	0	182210	0
Q9Y678	Coatomer subunit gamma-1	COPG1	97.717	0	1770900	0	0	0	0	0	0	0	0	0.346594	354180	0	#DIV/0!
P21333	Filamin-A	FLNA	280.74	338685000	386460000	316330000	353560000	366275000	3651250000	400440000	295430000	346175000	358050000	0.34836	352262000	1010269000	0.348681
P21980	Protein-glutamine gamma-glutamyltransferase 2	TGM2	77.328	5761250	8836550	5315500	10733000	0	184715000	20240500	0	818450	3690050	0.34885	6129260	41892800	0.146308
Q9Y696	Chloride intracellular channel protein 4	CLIC4	28.772	28127500	21510500	18956000	27368500	31282500	12216950	6685000	11840500	27053000	38305000	0.350315	25449000	19220090	1.32408
P25815	Protein S100-P	S100P	10.4	0	0	0	0	189750	0	0	0	0	21979000	0.350557	37950	4395800	0.00863324
P83731	60S ribosomal protein L24	RPL24	17.779	0	4103700	0	2325450	0	1909600	0	0	0	0	0.354228	1285830	381920	3.36675
P05060	Secretogranin-1;GAWK peptide;CCB peptide	CHGB	78.275	19229500	1439250	0	0	0	2091300	0	0	0	0	0.357698	4133750	418260	9.88321
Q13642	Four and a half LIM domains protein 1	FHL1	36.263	0	0	0	839850	653750	24483000	0	665000	0	0	0.359651	298720	5029600	0.0593924
Q9Y224	UPF0568 protein C14orf166	C14orf166	28.068	2065200	4660750	2017550	5508800	4098450	1932750	0	2235950	5026850	3785100	0.360126	3670150	2596130	1.4137
Q15124	Phosphoglucomutase-like protein 5	PGM5	62.224	1733450	3275950	5372550	3078750	4573300	55761500	3515950	3334850	4127750	2173600	0.361655	3606800	13782730	0.26169
P62158	Calmodulin	CALM1	16.837	143178500	146595000	156620000	82122500	151790000	148045000	118805000	118445000	89256000	126165000	0.365818	136061200	120143200	1.13249
P08758	Annexin A5	ANXA5	35.936	679910000	738130000	872630000	908355000	669185000	628010000	635600000	816530000	787630000	700470000	0.366478	773642000	713648000	1.08407
P08754	Guanine nucleotide-binding protein G(k) subunit alpha	GNAI3	40.532	2895800	0	0	3064500	5838250	0	0	0	0	4821750	0.367132	2359710	964350	2.44694
P78417	Glutathione S-transferase omega-1	GSTO1	27.566	12315500	14856500	17560000	7414400	13877500	10373550	13073500	12017850	0	15475500	0.367954	13204780	10188080	1.2961
Q9GZM7	Tubulointerstitial nephritis antigen-like	TINAGL1	52.387	0	0	0	1643200	0	21154000	0	0	542000	0	0.369515	328640	4339200	0.0757375
P30626	Sorcin	SRI	21.676	12954500	8763600	12814000	12161500	11417000	10214000	9881600	12005000	10264100	11620500	0.373111	11622120	10797040	1.07642
O94919	Endonuclease domain-containing 1 protein	ENDOD1	55.016	10919750	9655700	10854500	3599050	13550500	8421450	0	9569450	8998150	9850250	0.37316	9715900	7367860	1.31869
P08865	40S ribosomal protein SA	RPSA	32.854	34191000	33439500	31783500	39806000	35803000	33606000	38122500	24188500	37714000	26448500	0.374222	35004600	32015900	1.09335
Q14103	Heterogeneous nuclear ribonucleoprotein D0	HNRNPD	38.434	13401500	16075000	14720000	17614000	15130500	12514500	12395000	14910500	17703500	13794000	0.376912	15388200	14263500	1.07885
P48444	Coatomer subunit delta	ARCN1	57.21	0	0	0	2153650	933350	0	0	0	0	924100	0.377448	617400	184820	3.34055
P17301	Integrin alpha-2	ITGA2	129.29	2297450	2775600	0	5975800	5651050	0	0	5978100	0	3086850	0.378579	3339980	1812990	1.84225
P61604	10 kDa heat shock protein, mitochondrial	HSPE1	10.932	11017500	20618000	22219000	23823500	20866000	18049000	16633000	15277500	19758500	17821500	0.379823	19708800	17507900	1.12571
Q6DD88	Atlastin-3	ATL3	60.541	2404150	7493750	2440700	6757550	5984350	2746950	0	2472350	7090900	5208750	0.381136	5016100	3503790	1.43162
P53618	Coatomer subunit beta	COPB1	107.14	2491800	6403050	6299750	5926200	5789700	4829200	5981450	4445250	2327200	4943100	0.381407	5382100	4505240	1.19463
Q9NR12	PDZ and LIM domain protein 7	PDLIM7	49.844	0	0	0	3352450	0	46323000	0	0	0	0	0.381919	670490	9264600	0.0723712
P28838	Cytosol aminopeptidase	LAP3	56.166	8563450	7174800	8394300	17865500	6355300	6053750	9258450	5906100	9379850	7573150	0.385428	9670670	7634260	1.26675
O00170	AH receptor-interacting protein	AIP	37.636	0	11047000	21145500	16376500	17735500	14762000	26731000	14978500	18692500	11669500	0.389363	13260900	17366700	0.763582
P36955	Pigment epithelium-derived factor	SERPINF1	46.312	4828500	13596000	8155850	14998000	9091300	5940000	9089050	7404350	10991500	7981150	0.390039	10133930	8281210	1.22373
Q08380	Galectin-3-binding protein	LGALS3BP	65.33	3348900	40834500	23476000	8528200	11164000	14873500	13289500	10457400	9571950	8283050	0.391766	17470320	11295080	1.54672
P24844	Myosin regulatory light polypeptide 9	MYL9	19.827	32480000	27131500	28812000	35348000	32599000	301995000	35693500	12888000	31111500	24583500	0.39281	31274100	81254300	0.384892
P30048	Thioredoxin-dependent peroxide reductase, mitochondrial	PRDX3	27.692	6996500	7465000	0	6831500	11151500	13034500	6624500	10175150	6313000	6433000	0.393625	6488900	8516030	0.761963
P15121	Aldose reductase	AKR1B1	35.853	8132000	11077000	8384500	14529500	14024500	0	0	11853350	11528000	16498000	0.396581	11229500	7975870	1.40793
Q8NBX0	Saccharopine dehydrogenase-like oxidoreductase	SCCPDH	47.151	5050500	5471800	5509700	5975050	7932850	5326700	0	7342450	5580550	5665300	0.397175	5987980	4783000	1.25193
Q9Y639	Neuroplastin	NPTN	44.387	3026450	5571100	4607700	6810700	6742050	2728150	0	5782350	6338450	5669850	0.398012	5351600	4103760	1.30407
Q9BS40	Latexin	LXN	25.75	4080550	6037650	10749750	3079350	11554000	6574750	7630950	7329400	0	4046850	0.401385	7100260	5116390	1.38775
Q93052	Lipoma-preferred partner	LPP	65.746	0	0	0	2003000	1620400	32240500	0	0	0	0	0.401729	724680	6448100	0.112387
Q9UL46	Proteasome activator complex subunit 2	PSME2	27.401	100038000	102534500	109915000	140870000	126088500	83109500	132485000	99646500	101256000	113229000	0.402762	115889200	105945200	1.09386
P30101	Protein disulfide-isomerase A3	PDIA3	56.782	105780000	134450000	121790000	127490000	123920000	86103500	127345000	112010000	118950000	129250000	0.408626	122686000	114731700	1.06933
P02750	Leucine-rich alpha-2-glycoprotein	LRG1	38.177	1395700	4088200	1514000	0	3226650	4912700	11811500	1155000	0	2083600	0.40929	2044910	3992560	0.51218
P52907	F-actin-capping protein subunit alpha-1	CAPZA1	32.922	7101250	9534250	7755400	3599150	8036200	5588750	6981400	7673000	2191350	7440650	0.40937	7205250	5975030	1.20589
P46781	40S ribosomal protein S9	RPS9	22.591	5552500	11554100	7857650	15734500	10218900	9553550	6343000	2849050	12277500	9604100	0.409862	10183530	8125440	1.25329
O95336	6-phosphogluconolactonase	PGLS	27.547	7980500	7577000	0	18404500	26521500	9680750	7946000	5472000	9773550	7152500	0.410782	12096700	8004960	1.51115
P30711	Glutathione S-transferase theta-1	GSTT1	27.335	0	1574200	8187550	6283650	5692000	4792900	0	11391600	9213150	7126400	0.411028	4347480	6504810	0.668348
Q6BCY4	NADH-cytochrome b5 reductase 2	CYB5R2	31.458	1571400	1132900	2338300	8759900	3973350	1540750	3755550	5980000	9034150	5470650	0.415072	3555170	5156220	0.689492
O00533	Neural cell adhesion molecule L1-like protein;Processed neural cell adhesion molecule L1-like protein	CHL1	135.07	43449000	34304000	43258500	49588500	32440000	37740000	33439500	66892500	54311500	40358500	0.417107	40608000	46548400	0.872382
O14980	Exportin-1	XPO1	123.38	0	0	0	2537800	2177500	0	0	0	982400	1037550	0.417709	943060	403990	2.33436
P62851	40S ribosomal protein S25	RPS25	13.742	0	3245200	4838700	9116800	6138100	0	7985550	3503250	2881050	0	0.419458	4667760	2873970	1.62415
Q9Y6N5	Sulfide:quinone oxidoreductase, mitochondrial	SQRDL	49.96	0	0	0	3478250	1952250	1251600	0	0	0	952200	0.419742	1086100	440760	2.46415
Q9H0E2	Toll-interacting protein	TOLLIP	30.281	3648250	7172500	8300500	5928700	6903150	4946050	5587550	7278600	5430000	4917700	0.420853	6390620	5631980	1.1347
Q13576	Ras GTPase-activating-like protein IQGAP2	IQGAP2	180.58	6436000	0	7426000	6205000	0	11248000	0	7479000	0	16769500	0.422215	4013400	7099300	0.565323
P60880	Synaptosomal-associated protein 25	SNAP25	23.315	8805250	0	0	0	0	1282850	0	0	0	0	0.422459	1761050	256570	6.86382
P14923	Junction plakoglobin	JUP	81.744	38638500	0	0	2434050	0	2804200	2572700	3422800	0	0	0.423655	8214510	1759940	4.66749
P24666	Low molecular weight phosphotyrosine protein phosphatase	ACP1	18.042	7131150	0	3043000	0	0	5393450	0	7360250	2652050	2724750	0.424104	2034830	3626100	0.561162
P09382	Galectin-1	LGALS1	14.716	154365000	143830000	149875000	189445000	163635000	137525000	108100000	154670000	166990000	173950000	0.424509	160230000	148247000	1.08083
P02461	Collagen alpha-1(III) chain	COL3A1	138.56	150435000	106134500	75997500	343455000	223335000	331270000	305610000	104252000	307540000	135150000	0.426651	179871400	236764400	0.759706
P52209	6-phosphogluconate dehydrogenase, decarboxylating	PGD	53.139	32755500	46908000	33275000	34717500	33407000	24990000	38248500	37399500	28265500	36309500	0.428904	36212600	33042600	1.09594
Q9NZR1	Tropomodulin-2	TMOD2	39.595	0	3157950	9066900	0	0	0	0	10992050	8825650	4262350	0.430602	2444970	4816010	0.507675
P35222	Catenin beta-1	CTNNB1	85.496	6857200	8684000	8427350	12055000	8414250	8656950	0	8910500	9773250	8813350	0.433513	8887560	7230810	1.22912
P04179	Superoxide dismutase [Mn], mitochondrial	SOD2	24.722	38201500	33417000	23628000	68467000	28141500	19489500	34296000	27577500	41535500	33237000	0.436711	38371000	31227100	1.22877
O60664	Perilipin-3	PLIN3	47.074	5029500	3802700	15925500	6922900	14003000	3625150	3810550	10054500	7076050	9668250	0.438679	9136720	6846900	1.33443
O43301	Heat shock 70 kDa protein 12A	HSPA12A	74.977	111290000	108390000	153915000	131595000	116655000	91698000	84081000	150200000	118025000	119495000	0.441423	124369000	112699800	1.10354
P02763	Alpha-1-acid glycoprotein 1	ORM1	23.511	60361000	119870000	35285500	5476000	34444000	95996000	191495000	39751000	19523000	54464500	0.442405	51087300	80245900	0.636634
P13010	X-ray repair cross-complementing protein 5	XRCC5	82.704	6491000	14069500	16683000	16113000	11430500	12948000	16505000	13851000	14467500	14860500	0.444719	12957400	14526400	0.89199
P27105	Erythrocyte band 7 integral membrane protein	STOM	31.73	4656200	9696100	7854900	9109100	10725450	11198850	16696000	3668900	9176950	10627000	0.447295	8408350	10273540	0.818447
P21926	CD9 antigen	CD9	25.416	12139500	0	6677000	0	0	0	0	13558000	10209000	9905000	0.450483	3763300	6734400	0.558817
Q99436	Proteasome subunit beta type-7	PSMB7	29.965	0	12174500	7604050	3521150	9551350	5589900	4325150	7580150	2202700	3938750	0.454363	6570210	4727330	1.38984
P62753	40S ribosomal protein S6	RPS6	28.68	6203000	16240000	9766150	13489500	10433000	8775200	10753700	6477500	12600000	9736300	0.455759	11226330	9668540	1.16112
Q92626	Peroxidasin homolog	PXDN	165.27	0	0	0	1532750	4167650	0	0	0	670700	1612850	0.456089	1140080	456710	2.49629
Q15404	Ras suppressor protein 1	RSU1	31.54	0	0	0	1535850	0	7378750	0	0	0	0	0.460497	307170	1475750	0.208145
P11216	Glycogen phosphorylase, brain form	PYGB	96.695	37300500	52807000	43107500	32189500	45706500	57416500	26473500	41365000	26183000	33323000	0.461157	42222200	36952200	1.14262
P35237	Serpin B6	SERPINB6	42.621	22334500	19225500	29744500	20311000	21355500	20588000	16533000	21234500	21156500	24707000	0.462926	22594200	20843800	1.08398
P62081	40S ribosomal protein S7	RPS7	22.127	6316500	17253000	11014250	12253750	8455200	9731550	19929000	10775500	17295000	8724250	0.464562	11058540	13291060	0.832028
P08133	Annexin A6	ANXA6	75.872	278750000	214520000	222200000	244010000	287020000	298615000	217400000	318305000	242670000	259135000	0.466765	249300000	267225000	0.932922
P08572	Collagen alpha-2(IV) chain;Canstatin	COL4A2	167.55	222515000	279735000	245685000	520415000	260555000	530530000	322820000	286250000	458090000	229035000	0.467336	305781000	365345000	0.836965
P16152	Carbonyl reductase [NADPH] 1	CBR1	30.375	88446500	90149500	117030000	136910000	102664500	92651500	93998000	129895000	141900000	128340000	0.468642	107040100	117356900	0.91209
P05783	Keratin, type I cytoskeletal 18	KRT18	48.057	45671500	47375500	7817500	15196000	0	40222000	130280000	6397500	11315500	21997000	0.47004	23212100	42042400	0.552112
P14625	Endoplasmin	HSP90B1	92.468	92648000	95230000	87505500	87332500	97311000	69603000	103805000	65670500	76431500	109501000	0.471676	92005400	85002200	1.08239
P02649	Apolipoprotein E	APOE	36.154	6182500	53455000	23619000	41774000	11330000	21878000	96883500	17382000	32987500	31403500	0.472887	27272100	40106900	0.679985
P09874	Poly [ADP-ribose] polymerase 1	PARP1	113.08	0	1596050	4100950	4400050	1743000	3658950	0	0	2003150	2105050	0.473821	2368010	1553430	1.52438
Q13263	Transcription intermediary factor 1-beta	TRIM28	88.549	0	0	0	2097350	2918100	0	0	2165350	0	0	0.47623	1003090	433070	2.31623
Q12906	Interleukin enhancer-binding factor 3	ILF3	95.337	4487550	9033000	9936650	8713900	12538500	6861450	8760700	7497100	8477250	8095600	0.47691	8941920	7938420	1.12641
Q96PU5	E3 ubiquitin-protein ligase NEDD4-like	NEDD4L	111.93	5022500	0	9201350	7156500	9115000	0	0	5580000	0	13327750	0.479689	6099070	3781550	1.61285
P63208	S-phase kinase-associated protein 1	SKP1	18.658	10699150	11783500	11464500	9010600	12424000	4906100	9926950	11724250	8887550	13961000	0.482424	11076350	9881170	1.12096
Q86VP6	Cullin-associated NEDD8-dissociated protein 1	CAND1	136.37	13056000	12566500	14664000	14871500	13822000	10741800	11122950	17408000	12861500	12157000	0.483955	13796000	12858250	1.07293
Q15431	Synaptonemal complex protein 1	SYCP1	114.19	90285000	109180000	63542500	33587500	60194500	122050000	148155000	47049500	85849000	42733000	0.4862	71357900	89167300	0.80027
Q04917	14-3-3 protein eta	YWHAH	28.218	21871500	16364000	22078500	16845000	23724500	20786000	20251500	24452500	8352400	15857000	0.496103	20176700	17939880	1.12468
P09972	Fructose-bisphosphate aldolase C	ALDOC	39.455	54744000	54254500	53824000	41564500	47844000	41497500	34080000	73967500	23940000	47540000	0.498151	50446200	44205000	1.14119
Q03001	Dystonin	DST	860.65	1674700	1761400	3792950	0	2732550	0	0	3656300	0	2724150	0.5	1992320	1276090	1.56127
P14868	Aspartate--tRNA ligase, cytoplasmic	DARS	57.136	5463000	9092050	9419800	9864400	11346500	9919750	8370000	3679850	8828600	9240950	0.505718	9037150	8007830	1.12854
Q99426	Tubulin-folding cofactor B	TBCB	27.325	10717000	15632500	15381000	12513500	17041500	13605500	12292000	15583000	10013000	14582000	0.50791	14257100	13215100	1.07885
P07737	Profilin-1	PFN1	15.054	128535000	186250000	164815000	155760000	151340000	192040000	145265000	127355000	114060000	151770000	0.508626	157340000	146098000	1.07695
P09497	Clathrin light chain B	CLTB	25.19	4951950	3347450	3334150	2737200	0	0	0	8110000	0	0	0.509044	2874150	1622000	1.77198
O94760	N(G),N(G)-dimethylarginine dimethylaminohydrolase 1	DDAH1	31.121	29548500	24035000	40255500	21187500	22170000	21505000	13930000	43255500	18671000	18279000	0.510263	27439300	23128100	1.18641
Q9Y2Q3	Glutathione S-transferase kappa 1	GSTK1	25.497	0	1857300	2007700	5361650	3854850	0	0	2587450	1966700	4312300	0.512748	2616300	1773290	1.47539
P23142	Fibulin-1	FBLN1	77.213	11826000	17303000	22347500	14126200	12264500	12459000	21607000	9603550	14501500	9815800	0.519979	15573440	13597370	1.14533
P11766	Alcohol dehydrogenase class-3	ADH5	39.724	0	9965550	11165000	11600000	5574000	14402500	0	5598000	6766500	0	0.52188	7660910	5353400	1.43104
P60866	40S ribosomal protein S20	RPS20	13.373	0	4715450	3767550	10875000	9230800	7399250	7929150	6112050	9469550	4753800	0.521952	5717760	7132760	0.80162
P02452	Collagen alpha-1(I) chain	COL1A1	138.94	541995000	634905000	237075000	1632250000	620430000	1064280000	1377200000	353505000	1331400000	578070000	0.524726	733331000	940891000	0.779401
O94905	Erlin-2	ERLIN2	37.839	2944750	0	5636900	3781250	0	0	0	0	4353350	3202450	0.525532	2472580	1511160	1.63621
O00264	Membrane-associated progesterone receptor component 1	PGRMC1	21.671	7742500	15450000	5322000	0	16979000	11273000	11757000	12714000	14148500	6812500	0.528602	9098700	11341000	0.802284
P62805	Histone H4	HIST1H4A	11.367	1281300000	1305300000	1522550000	1696350000	1322500000	1208600000	1230700000	1324500000	1754750000	1168900000	0.529421	1425600000	1337490000	1.06588
Q13938	Calcyphosin	CAPS	20.967	19168000	14911500	195775000	32561000	143760000	8228900	3651750	126555000	13731500	104610000	0.53119	81235100	51355430	1.58182
P07585	Decorin	DCN	39.746	3328550	12617500	4702100	12306000	9837850	7899700	10200800	10085800	12571500	8825900	0.532657	8558400	9916740	0.863026
O15400	Syntaxin-7	STX7	29.815	7652500	10780500	16205500	9616450	12747000	10628050	6177000	12898500	11120950	10300400	0.53877	11400390	10224980	1.11495
O75131	Copine-3	CPNE3	60.13	27727000	20237500	19088000	21413500	22783000	21088500	17371000	24598500	21067500	21068500	0.538819	22249800	21038800	1.05756
Q8NFZ8	Cell adhesion molecule 4	CADM4	42.785	22037500	11339500	14400000	20416500	17405000	14503500	11208000	18609500	15640500	18160000	0.545146	17119700	15624300	1.09571
Q9Y230	RuvB-like 2	RUVBL2	51.156	2634600	5905050	6717100	6084600	5351000	4702750	2809950	5860050	5910650	4557000	0.54717	5338470	4768080	1.11963
Q05707	Collagen alpha-1(XIV) chain	COL14A1	193.51	145315000	1127800000	341300000	473420000	543550000	246735000	694220000	384760000	321960000	419085000	0.551519	526277000	413352000	1.27319
P35579	Myosin-9	MYH9	226.53	252160000	257965000	208775000	307265000	265525000	315090000	380280000	198650000	256200000	249230000	0.554036	258338000	279890000	0.922998
P61626	Lysozyme C	LYZ	16.537	0	6606500	3853350	9712300	2434900	0	4401150	0	7662600	3691900	0.554301	4521410	3151130	1.43485
P13489	Ribonuclease inhibitor	RNH1	49.973	8711000	15453000	14015500	7814000	19531500	18589500	19800500	15017000	12696500	8592000	0.554926	13105000	14939100	0.877228
Q9BWD1	Acetyl-CoA acetyltransferase, cytosolic	ACAT2	41.35	0	4416400	1580850	2578900	3357450	1486650	0	2054300	2012700	3499750	0.558206	2386720	1810680	1.31813
P08123	Collagen alpha-2(I) chain	COL1A2	129.31	969335000	1816500000	632575000	5556050000	1457850000	2161550000	4143600000	1238850000	4969350000	1446550000	0.560938	2086462000	2791980000	0.747305
Q04637	Eukaryotic translation initiation factor 4 gamma 1	EIF4G1	175.49	8144000	26205000	19133500	22134000	19604500	18512500	27645500	21922000	20919500	16879000	0.561746	19044200	21175700	0.899342
P26447	Protein S100-A4	S100A4	11.728	2875250	6539200	5912850	46216000	5591400	16512300	4497100	5679350	8083900	6707050	0.56255	13426940	8295940	1.6185
P15531	Nucleoside diphosphate kinase A	NME1	17.149	0	14434000	0	6901500	6982500	0	4629850	0	0	12704000	0.564373	5663600	3466770	1.63368
P51648	Fatty aldehyde dehydrogenase	ALDH3A2	54.847	0	0	4554400	11074000	0	0	0	4082800	4366250	0	0.567488	3125680	1689810	1.84972
Q16352	Alpha-internexin	INA	55.39	197345000	72031500	131845000	151210000	107305000	117560000	84285500	136365000	151975000	96924000	0.568235	131947300	117421900	1.1237
P22626	Heterogeneous nuclear ribonucleoproteins A2/B1	HNRNPA2B1	37.429	82411000	98719500	97517000	103000000	107695000	84466500	90168000	98816500	104330000	95311500	0.568684	97868500	94618500	1.03435
Q9UIJ7	GTP:AMP phosphotransferase, mitochondrial	AK3	25.565	7247000	10892300	11286500	7617200	8267150	10031450	10672000	11078250	9029750	7608550	0.570301	9062030	9684000	0.935773
P00568	Adenylate kinase isoenzyme 1	AK1	21.635	25736500	20787500	40133500	31373000	31499000	27137500	22926500	40589500	38963000	33709000	0.572056	29905900	32665100	0.915531
P16615	Sarcoplasmic/endoplasmic reticulum calcium ATPase 2	ATP2A2	114.76	4929950	8904750	10359450	5628000	9979600	8972400	0	8389850	8667250	7873650	0.579513	7960350	6780630	1.17398
Q99829	Copine-1	CPNE1	59.058	1781750	0	3886800	3545400	4915600	4608100	0	4780750	4299150	4030750	0.580765	2825910	3543750	0.797435
O00499	Myc box-dependent-interacting protein 1	BIN1	64.699	0	0	1244650	0	0	0	0	0	0	3223500	0.582597	248930	644700	0.386118
P54289	Voltage-dependent calcium channel subunit alpha-2/delta-1;Voltage-dependent calcium channel subunit alpha-2-1;Voltage-dependent calcium channel subunit delta-1	CACNA2D1	124.57	2399200	2094600	4349150	4547150	0	4627700	0	5789650	5193500	1734150	0.584843	2678020	3469000	0.771986
Q9BR76	Coronin-1B	CORO1B	54.234	0	0	5917900	3731450	4781450	4053000	0	3404550	7110100	4631500	0.585873	2886160	3839830	0.751637
P25391	Laminin subunit alpha-1	LAMA1	337.08	0	0	74836500	4008800	2978300	0	0	29614000	0	7949100	0.588864	16364720	7512620	2.1783
Q9Y285	Phenylalanine--tRNA ligase alpha subunit	FARSA	57.563	0	0	0	2054650	0	0	0	0	1987250	1810500	0.590074	410930	759550	0.541018
Q07020	60S ribosomal protein L18	RPL18	21.634	2590900	12620500	6790950	9481750	4983200	9491650	3384350	1975050	9486500	5646800	0.592781	7293460	5996870	1.21621
Q9Y4L1	Hypoxia up-regulated protein 1	HYOU1	111.33	4150700	10706000	10272200	9296850	8036450	3164700	9020800	8747050	8564850	8471750	0.594204	8492440	7593830	1.11833
P23246	Splicing factor, proline- and glutamine-rich	SFPQ	76.149	10664500	10997000	5724000	13611000	11435000	9207950	10949800	5396500	12312000	9787200	0.59814	10486300	9530690	1.10027
P00492	Hypoxanthine-guanine phosphoribosyltransferase	HPRT1	24.579	0	5438350	6320850	2449250	6033050	3514400	0	6044400	0	5738950	0.598341	4048300	3059550	1.32317
P36542	ATP synthase subunit gamma, mitochondrial	ATP5C1	32.996	2458100	0	0	6967600	0	4755250	0	1636850	3523900	3869800	0.601635	1885140	2757160	0.683725
Q9H299	SH3 domain-binding glutamic acid-rich-like protein 3	SH3BGRL3	10.438	0	0	0	0	3894350	0	0	0	0	9338000	0.605189	778870	1867600	0.417043
P52306	Rap1 GTPase-GDP dissociation stimulator 1	RAP1GDS1	66.316	9239100	9045950	4073000	3857000	8214450	3350050	0	5461500	3333900	14809550	0.606148	6885900	5391000	1.2773
P07101	Tyrosine 3-monooxygenase	TH	58.599	112585000	6513050	5790050	0	5441100	59425500	61962000	55816500	1406550	17753500	0.611296	26065840	39272810	0.663712
P14136	Glial fibrillary acidic protein	GFAP	49.88	56654500	21637500	42028000	152820000	24477500	29656500	75767000	75066500	127250000	65901000	0.611469	59523500	74728200	0.796533
P63244	Guanine nucleotide-binding protein subunit beta-2-like 1	GNB2L1	35.076	6314500	10010150	9435950	11584000	12168000	3457800	10926400	7875700	11888000	10519100	0.611833	9902520	8933400	1.10848
P51608	Methyl-CpG-binding protein 2	MECP2	52.44	0	0	0	4266500	0	0	0	1830500	0	0	0.614013	853300	366100	2.33078
P00390	Glutathione reductase, mitochondrial	GSR	56.256	0	0	0	779250	747000	0	0	0	0	3350050	0.614236	305250	670010	0.45559
P51570	Galactokinase	GALK1	42.272	3276700	4388050	2460300	4987850	5190250	4741150	2437850	2635600	5718750	2531300	0.614865	4060630	3612930	1.12392
P07196	Neurofilament light polypeptide	NEFL	61.516	653120000	574630000	827280000	296490000	287760000	383410000	355760000	914805000	298075000	274565000	0.616451	527856000	445323000	1.18533
P05091	Aldehyde dehydrogenase, mitochondrial	ALDH2	56.381	37969500	32036000	32052500	20404000	16082000	30489000	28618000	29779500	15674500	20950500	0.616551	27708800	25102300	1.10384
Q15365	Poly(rC)-binding protein 1	PCBP1	37.497	6478500	8129300	10655600	18464000	17491000	12276500	4542300	8672900	15075500	12783500	0.620657	12243680	10670140	1.14747
P39687	Acidic leucine-rich nuclear phosphoprotein 32 family member A	ANP32A	28.585	5378000	7234200	7978400	3970650	2848000	4081850	0	4041350	3221500	10890850	0.622371	5481850	4447110	1.23268
P50454	Serpin H1	SERPINH1	46.44	26308000	39478000	20951000	35554000	37387500	19497500	53071000	16431000	25213000	26507000	0.622432	31935700	28143900	1.13473
Q9BXM0	Periaxin	PRX	154.9	80928000	0	0	3530900	10292050	41112500	40807000	33913500	7543100	14959500	0.62348	18950190	27667120	0.684935
Q16658	Fascin	FSCN1	54.529	5957500	11780000	9809100	9743850	11565500	8010050	9584400	12666000	12223500	9793850	0.628366	9771190	10455560	0.934545
Q9HD20	Probable cation-transporting ATPase 13A1	ATP13A1	132.95	0	6207400	7790000	0	2321550	0	0	3288650	3041900	5231000	0.629642	3263790	2312310	1.41148
P07197	Neurofilament medium polypeptide	NEFM	102.47	298420000	291275000	345325000	134070000	164510000	181590000	185970000	424525000	123165000	147835000	0.629745	246720000	212617000	1.1604
P19827	Inter-alpha-trypsin inhibitor heavy chain H1	ITIH1	101.39	81398500	52348500	85193000	205975000	98647500	116805000	177560000	84412000	152045000	74691500	0.631549	104712500	121102700	0.864659
O43488	Aflatoxin B1 aldehyde reductase member 2	AKR7A2	39.589	3788550	0	4030800	0	3616200	2918600	0	9557950	0	3906400	0.631925	2287110	3276590	0.698015
Q99832	T-complex protein 1 subunit eta	CCT7	59.366	6663000	7557650	8689150	2960050	10642800	6693900	3206400	8864100	5125800	8508400	0.632523	7302530	6479720	1.12698
Q07960	Rho GTPase-activating protein 1	ARHGAP1	50.435	0	5841500	0	0	0	6039000	0	0	0	4078500	0.634556	1168300	2023500	0.577366
P61764	Syntaxin-binding protein 1	STXBP1	67.568	6748950	7855100	5057500	9713950	8775250	3185350	0	11666600	9612250	8082150	0.63818	7630150	6509270	1.1722
Q6NUK1	Calcium-binding mitochondrial carrier protein SCaMC-1	SLC25A24	53.354	1382450	3010900	2298550	5094000	4531100	6218850	2322350	2664750	3342000	4145000	0.640031	3263400	3738590	0.872896
Q12905	Interleukin enhancer-binding factor 2	ILF2	43.062	0	1889400	0	2506800	0	0	0	0	2575900	0	0.64108	879240	515180	1.70667
P81605	Dermcidin;Survival-promoting peptide;DCD-1	DCD	11.284	9459000	31629000	0	0	3858550	9194500	0	0	0	18854500	0.642748	8989310	5609800	1.60243
P22061	Protein-L-isoaspartate(D-aspartate) O-methyltransferase	PCMT1	24.636	3757800	15258000	8825200	12275000	17343500	8002300	7942900	22984000	10667050	16928000	0.644815	11491900	13304850	0.863738
O75368	SH3 domain-binding glutamic acid-rich-like protein	SH3BGRL	12.774	13842500	17065000	19595000	16915500	16828500	28010500	17575500	14690500	15061000	15226000	0.650597	16849300	18112700	0.930248
P02689	Myelin P2 protein	PMP2	14.909	57399000	0	0	1811650	3160500	17775500	41596000	15930000	1612400	15629500	0.65412	12474230	18508680	0.673966
P43243	Matrin-3	MATR3	94.622	4080550	8783250	9371200	10121100	11124500	8164000	8088700	7939400	8889350	7532100	0.655654	8696120	8122710	1.07059
Q02818	Nucleobindin-1	NUCB1	53.879	3094300	8727800	8619050	7055050	6390500	3641150	4371350	6422300	8453700	7818100	0.659299	6777340	6141320	1.10356
Q13409	Cytoplasmic dynein 1 intermediate chain 2	DYNC1I2	71.456	5406000	4431850	11521500	7631000	14679000	8897350	0	10670550	4242700	12954300	0.659664	8733870	7352980	1.1878
Q08431	Lactadherin;Lactadherin short form;Medin	MFGE8	43.122	0	3628050	1308950	0	1063600	9546000	0	0	914000	0	0.66529	1200120	2092000	0.573671
P40925	Malate dehydrogenase, cytoplasmic	MDH1	36.426	11084000	25953000	25145500	20953500	24867500	23812000	21824500	26205500	18772500	24180000	0.666834	21600700	22958900	0.940842
O75828	Carbonyl reductase [NADPH] 3	CBR3	30.85	0	0	0	8263600	4658950	0	0	0	3232900	5230700	0.667648	2584510	1692720	1.52684
P14550	Alcohol dehydrogenase [NADP(+)]	AKR1A1	36.573	28780000	24632500	27423500	31475000	24979000	23756500	29693500	25208000	28700000	26221000	0.669376	27458000	26715800	1.02778
P49189	4-trimethylaminobutyraldehyde dehydrogenase	ALDH9A1	53.801	1636600	0	1728150	1697200	1581650	4837750	0	4430250	0	0	0.669472	1328720	1853600	0.716832
Q15942	Zyxin	ZYX	61.277	0	2958100	0	2115050	0	9430400	0	0	0	0	0.67307	1014630	1886080	0.537957
P31150	Rab GDP dissociation inhibitor alpha	GDI1	50.582	65243500	72384500	82211000	60032000	74174500	55546000	48343000	101192500	50720000	74956500	0.673149	70809100	66151600	1.07041
P16401	Histone H1.5	HIST1H1B	22.58	30098500	43842500	46427500	38035500	38345000	35190000	27770000	42734500	36672000	45376000	0.677578	39349800	37548500	1.04797
P07237	Protein disulfide-isomerase	P4HB	57.116	39978500	49852000	38991500	47054000	43753500	33222500	54761500	36261000	43252000	43075500	0.680822	43925900	42114500	1.04301
O95994	Anterior gradient protein 2 homolog	AGR2	19.979	3219100	25611000	10601000	0	5470350	6195250	5740950	16091800	0	32331900	0.681184	8980290	12071980	0.743895
P68402	Platelet-activating factor acetylhydrolase IB subunit beta	PAFAH1B2	25.569	4076250	9756150	11430500	11485500	9434150	8688600	9153250	10318200	11560000	9546250	0.681188	9236510	9853260	0.937407
P00488	Coagulation factor XIII A chain	F13A1	83.266	3177350	8199150	33223500	47616500	8121850	8285100	51944500	15439000	28576000	20421500	0.682608	20067670	24933220	0.804857
Q13813	Spectrin alpha chain, brain	SPTAN1	284.54	1010840000	973110000	1391600000	1272050000	1178450000	806480000	794840000	1430950000	1292300000	1186750000	0.68801	1165210000	1102264000	1.05711
Q9UBI6	Guanine nucleotide-binding protein G(I)/G(S)/G(O) subunit gamma-12	GNG12	8.0061	3297550	0	4089500	0	9240550	0	0	0	4906950	20825450	0.688277	3325520	5146480	0.646174
Q8IVF2	Protein AHNAK2	AHNAK2	616.62	152165000	115445000	164070000	88414000	87301500	87312000	88497000	179050000	107527000	96648000	0.690414	121479100	111806800	1.08651
Q9ULV4	Coronin-1C	CORO1C	53.248	0	2483350	5302550	2163200	2770300	7044000	0	0	0	2450100	0.699248	2543880	1898820	1.33972
P06702	Protein S100-A9	S100A9	13.242	20585500	19282500	16617500	9078850	8058400	1546450	37832500	2581800	13578000	34345500	0.699767	14724550	17976850	0.819084
O15061	Synemin	SYNM	172.77	68035500	61264000	71077500	70018000	71987500	97092000	46594500	98172000	59546000	61722000	0.708484	68476500	72625300	0.942874
P07099	Epoxide hydrolase 1	EPHX1	52.948	0	2770050	2311600	5062650	4199250	4311050	0	2705000	8103800	2323050	0.708691	2868710	3488580	0.822315
P61026	Ras-related protein Rab-10	RAB10	22.541	6581500	11607000	13937500	23275500	21695000	14279500	9109500	16963000	23708500	20790500	0.71045	15419300	16970200	0.90861
P00491	Purine nucleoside phosphorylase	PNP	32.118	0	2785800	0	0	0	0	0	1565700	0	0	0.71255	557160	313140	1.77927
P41250	Glycine--tRNA ligase	GARS	83.165	3419950	3731950	3731050	0	6837300	0	0	8320250	0	5478200	0.712938	3544050	2759690	1.28422
O75874	Isocitrate dehydrogenase [NADP] cytoplasmic	IDH1	46.659	6106000	12005500	12089000	19858500	14870000	11324500	13721000	9847200	13003500	12582500	0.713228	12985800	12095740	1.07358
Q99497	Protein DJ-1	PARK7	19.891	42302000	46327000	56858000	47261500	54631000	60572000	41636500	43196500	37553000	54719500	0.714017	49475900	47535500	1.04082
Q16531	DNA damage-binding protein 1	DDB1	126.97	739700	0	0	2177600	971050	0	0	0	1162150	1710800	0.716705	777670	574590	1.35343
Q14847	LIM and SH3 domain protein 1	LASP1	29.717	15258250	15223500	20170000	17660500	28165500	34211500	13474000	19235000	13706000	24389500	0.717166	19295550	21003200	0.918696
P05556	Integrin beta-1	ITGB1	88.414	5004000	12073000	10625050	10468500	13536500	16336500	4628300	13074500	9316700	12954000	0.718457	10341410	11262000	0.918257
P13861	cAMP-dependent protein kinase type II-alpha regulatory subunit	PRKAR2A	45.518	15781000	19140000	16363000	18176500	14572500	11961000	19622500	20386500	20231000	15294000	0.719775	16806600	17499000	0.960432
Q9H425	Uncharacterized protein C1orf198	C1orf198	36.346	3263850	7280300	6657400	6941600	13952500	5727200	2626300	6793900	5593050	12882500	0.721744	7619130	6724590	1.13303
O14979	Heterogeneous nuclear ribonucleoprotein D-like	HNRPDL	46.437	3962150	6882650	5160750	4401700	6794100	5359350	0	6372150	6341150	6577850	0.722736	5440270	4930100	1.10348
Q01082	Spectrin beta chain, brain 1	SPTBN1	274.61	689910000	720595000	997325000	885260000	829865000	567595000	564435000	1038750000	903440000	847835000	0.723712	824591000	784411000	1.05122
P60953	Cell division control protein 42 homolog	CDC42	21.258	7622850	8011050	10183950	12948000	6505700	5493350	5522900	11184800	10516500	9493750	0.72453	9054310	8442260	1.0725
P35268	60S ribosomal protein L22	RPL22	14.787	0	3290000	0	0	0	0	0	0	1913850	0	0.727046	658000	382770	1.71905
P46939	Utrophin	UTRN	394.46	10473400	11468500	11627000	11850450	11615000	10410500	4283300	15256000	12135350	11721500	0.732019	11406870	10761330	1.05999
A0AVT1	Ubiquitin-like modifier-activating enzyme 6	UBA6	117.97	0	0	0	0	1950550	0	0	0	0	1152600	0.733789	390110	230520	1.6923
Q9NX36	DnaJ homolog subfamily C member 28	DNAJC28	45.805	0	23509000	36545500	23642500	20478500	0	21852500	29010500	20485000	19483000	0.735531	20835100	18166200	1.14692
P13796	Plastin-2	LCP1	70.288	44534000	52179500	47197500	70738000	42322000	38977500	69228000	35798500	46536500	52771500	0.736098	51394200	48662400	1.05614
P55060	Exportin-2	CSE1L	110.42	229450000	83829500	794090500	1156760000	601215000	604888000	595100000	206481500	228236000	836990000	0.738953	573069000	494339100	1.15926
P60903	Protein S100-A10	S100A10	11.203	0	0	0	18573500	21234000	0	0	5699000	10723500	38286000	0.739092	7961500	10941700	0.727629
Q16181	Septin-7	2013-09-07	50.679	15267500	26561000	22547000	28935000	28388000	23873000	18478000	25929500	19833000	28285500	0.743223	24339700	23279800	1.04553
Q12860	Contactin-1	CNTN1	113.32	25490500	19411000	20410500	20653000	14153500	19036500	15280500	31854500	25816000	14515500	0.743635	20023700	21300600	0.940053
Q63ZY3	KN motif and ankyrin repeat domain-containing protein 2	KANK2	91.173	2769450	3002200	8351500	6069000	9189900	10507000	4262850	2701950	7082900	8059900	0.744298	5876410	6522920	0.900886
P27816	Microtubule-associated protein 4	MAP4	121	86049000	88617500	132190000	56550000	119685000	80400000	57413500	128005000	63513000	120460000	0.744712	96618300	89958300	1.07403
Q92945	Far upstream element-binding protein 2	KHSRP	73.114	9613050	0	0	11227000	0	5256000	0	12375500	0	9011500	0.751905	4168010	5328600	0.782196
P20700	Lamin-B1	LMNB1	66.408	6879000	21790000	15218500	15749500	18502500	12126500	16598000	15586000	14001000	15631000	0.755164	15627900	14788500	1.05676
P31939	Bifunctional purine biosynthesis protein PURH;Phosphoribosylaminoimidazolecarboxamide formyltransferase;IMP cyclohydrolase	ATIC	64.615	11710500	12199500	10101100	9332550	9565700	11818500	10661500	12018000	9106700	10553500	0.757104	10581870	10831640	0.976941
P20618	Proteasome subunit beta type-1	PSMB1	26.489	3509300	4054350	2998950	6327650	6634650	5347450	0	5770500	2935400	7146250	0.758735	4704980	4239920	1.10969
P27695	DNA-(apurinic or apyrimidinic site) lyase;DNA-(apurinic or apyrimidinic site) lyase, mitochondrial	APEX1	35.554	0	2566950	0	0	0	4095700	0	0	0	0	0.759889	513390	819140	0.626743
Q14344	Guanine nucleotide-binding protein subunit alpha-13	GNA13	44.049	3291700	2965200	3843850	5368300	3768900	4182350	0	5392200	7271300	0	0.760708	3847590	3369170	1.142
Q13126	S-methyl-5-thioadenosine phosphorylase	MTAP	31.236	3546700	7401750	10045300	6618250	7693450	6511450	7532100	5722500	9446000	8012750	0.762508	7061090	7444960	0.948439
P02511	Alpha-crystallin B chain	CRYAB	20.159	82033000	176665000	172895000	182615000	170960000	110510000	116440000	182485000	154550000	276320000	0.763988	157033600	168061000	0.934385
P62899	60S ribosomal protein L31	RPL31	14.463	0	4979800	4070850	8678700	0	3895400	4153850	3426000	0	3473100	0.766192	3545870	2989670	1.18604
P14866	Heterogeneous nuclear ribonucleoprotein L	HNRNPL	64.132	6052900	7700050	6042150	7186650	5817550	4940000	6244600	5787200	7645800	7239700	0.766999	6559860	6371460	1.02957
Q02878	60S ribosomal protein L6	RPL6	32.728	3724600	11235500	7160900	10047600	7833350	8808700	8298200	5629400	8590650	6460200	0.767055	8000390	7557430	1.05861
Q9Y2S2	Lambda-crystallin homolog	CRYL1	35.419	2537250	0	9041400	7208050	5386500	0	0	8298550	5379250	6934250	0.772287	4834640	4122410	1.17277
Q00577	Transcriptional activator protein Pur-alpha	PURA	34.91	2172300	5884450	2853600	6832150	5348750	5798700	2909200	6883750	6632350	2722100	0.778594	4618250	4989220	0.925646
P35612	Beta-adducin	ADD2	80.853	4043150	3333350	6480700	0	2924000	2219950	0	5292750	2278650	4918100	0.77894	3356240	2941890	1.14084
P04424	Argininosuccinate lyase	ASL	51.657	0	0	2958600	0	6187050	0	0	5113300	0	6776800	0.782764	1829130	2378020	0.769182
P04350	Tubulin beta-4A chain	TUBB4A	49.585	557340000	568660000	664455000	453245000	482900000	512805000	490930000	733945000	444140000	452680000	0.783423	545320000	526900000	1.03496
Q5SSJ5	Heterochromatin protein 1-binding protein 3	HP1BP3	61.206	0	2773750	2786200	7660650	7466400	0	0	0	9857450	7183350	0.786068	4137400	3408160	1.21397
P45381	Aspartoacylase	ASPA	35.735	0	1677450	1817350	0	5763800	1375300	0	0	0	5736400	0.786236	1851720	1422340	1.30188
P39060	Collagen alpha-1(XVIII) chain;Endostatin	COL18A1	178.19	93320500	78161000	112540000	113745000	114175000	157370000	76307500	68713000	133445000	101294500	0.790354	102388300	107426000	0.953105
Q9NZM1	Myoferlin	MYOF	234.71	2627100	3474750	1836250	4026600	1853500	3135400	2926100	1550450	3633400	3342050	0.792811	2763640	2917480	0.94727
O15260	Surfeit locus protein 4	SURF4	30.394	0	0	897400	0	0	0	0	0	0	1312500	0.80063	179480	262500	0.683733
Q92597	Protein NDRG1	NDRG1	42.835	0	0	0	2824250	4116550	0	0	0	0	5185500	0.802318	1388160	1037100	1.3385
Q9BSJ8	Extended synaptotagmin-1	ESYT1	122.85	17944000	34267500	29587500	26254500	28155000	26048000	22297500	33722000	26902500	22909500	0.803299	27241700	26375900	1.03283
P09471	Guanine nucleotide-binding protein G(o) subunit alpha	GNAO1	40.05	11811500	15456000	15042000	13612500	17726000	12738000	0	21439000	19248000	15375500	0.809094	14729600	13760100	1.07046
P09211	Glutathione S-transferase P	GSTP1	23.356	85938000	80778000	131765000	99218000	97716500	91344000	81777500	137225000	86564000	115390000	0.8116	99083100	102460100	0.967041
P05387	60S acidic ribosomal protein P2	RPLP2	11.665	8914000	13379000	8916500	14491000	15348000	12216000	13453000	13150500	11476000	12492000	0.813227	12209700	12557500	0.972303
O95674	Phosphatidate cytidylyltransferase 2	CDS2	51.417	3343600	6256100	6561500	6051800	9134150	6095950	1922500	9803450	5983250	5677900	0.815973	6269430	5896610	1.06323
P11413	Glucose-6-phosphate 1-dehydrogenase	G6PD	59.256	4953100	12969500	11951000	13386000	14510500	10167000	13252500	11020000	11868000	13608500	0.819602	11554020	11983200	0.964185
P60983	Glia maturation factor beta	GMFB	16.713	6305000	11478000	14590000	11707500	14939000	8326450	9689750	18988500	11668500	13172500	0.820652	11803900	12369140	0.954302
P21810	Biglycan	BGN	41.654	77528000	168230000	59123000	245920000	50925000	151115000	131840000	50828000	170130000	45398500	0.824635	120345200	109862300	1.09542
Q14974	Importin subunit beta-1	KPNB1	97.169	31038000	27582000	36471500	27168000	28722500	27022000	25609000	39054000	29127000	26776500	0.825922	30196400	29517700	1.02299
Q7Z406	Myosin-14	MYH14	227.87	71449000	39201000	28442500	21061500	64834500	45147000	0	80989500	32869000	47794500	0.830074	44997700	41360000	1.08795
P12235	ADP/ATP translocase 1	SLC25A4	33.064	0	0	0	1015950	1261050	1238150	0	1527650	0	0	0.830814	455400	553160	0.82327
Q9H1E5	Thioredoxin-related transmembrane protein 4	TMX4	38.952	0	0	1553950	0	0	0	0	0	0	2113950	0.836321	310790	422790	0.735093
O75955	Flotillin-1	FLOT1	47.355	4245800	10000250	7914450	7957800	3438250	5829050	7077000	8523700	8065700	5524750	0.836326	6711310	7004040	0.958206
P02686	Myelin basic protein	MBP	33.117	103216000	0	0	5590650	6623150	45190000	40165000	34118500	6540600	12292000	0.836859	23085960	27661220	0.834597
Q2UY09	Collagen alpha-1(XXVIII) chain	COL28A1	116.66	452200000	468730000	604505000	439395000	445820000	395005000	428565000	673515000	443745000	406550000	0.838972	482130000	469476000	1.02695
P35611	Alpha-adducin	ADD1	80.954	83321000	74165500	122975000	100514000	103765000	77104000	74090500	117260000	102930000	101018000	0.839788	96948100	94480500	1.02612
Q07065	Cytoskeleton-associated protein 4	CKAP4	66.022	4357000	5873150	7197650	8215400	9851950	4536050	10680550	3154850	7408150	8059900	0.844296	7099030	6767900	1.04893
P30086	Phosphatidylethanolamine-binding protein 1;Hippocampal cholinergic neurostimulating peptide	PEBP1	21.057	90286000	66551500	121545000	86003500	115260000	107995000	45749000	140595000	80873000	124175000	0.844838	95929200	99877400	0.96047
P35052	Glypican-1;Secreted glypican-1	GPC1	61.68	4332750	12629000	17692500	7430500	15277000	9368750	10062350	9651750	9570850	15942500	0.846789	11472350	10919240	1.05065
P51884	Lumican	LUM	38.429	120760000	244555000	120520000	332995000	143215000	164465000	311525000	133335000	285755000	122850000	0.851239	192409000	203586000	0.945099
Q12955	Ankyrin-3	ANK3	480.4	15385500	14130500	27316500	21327500	17316500	12873500	12630500	28555500	19212000	18572500	0.851355	19095300	18368800	1.03955
Q96IU4	Abhydrolase domain-containing protein 14B	ABHD14B	22.345	3970000	4704050	3150350	12374000	6058050	6945450	3343050	4540400	9613950	3885850	0.853373	6051290	5665740	1.06805
P51888	Prolargin	PRELP	43.809	73400000	146540000	60589000	234240000	73601500	135325000	138260000	69264500	214720000	70133000	0.857578	117674100	125540500	0.93734
Q96P44	Collagen alpha-1(XXI) chain	COL21A1	99.367	14660500	38272500	17986000	104765000	20459000	26239000	49252000	24675000	94715500	20621500	0.863648	39228600	43100600	0.910164
P35241	Radixin	RDX	68.563	3100200	7835550	15343500	10481000	8748750	5679050	7919800	12172150	8301650	13578000	0.86603	9101800	9530130	0.955055
P16949	Stathmin	STMN1	17.302	3234750	10390400	12544500	3581500	7722000	4658750	5069500	18938000	5618000	0	0.866489	7494630	6856850	1.09301
P38117	Electron transfer flavoprotein subunit beta	ETFB	27.843	3354250	2495000	2395000	5811050	2626050	2519050	2532900	2385250	4904400	5074950	0.872766	3336270	3483310	0.957787
P39656	Dolichyl-diphosphooligosaccharide--protein glycosyltransferase 48 kDa subunit	DDOST	50.8	7086100	6970450	5576100	7941200	7164800	5517600	9257800	5091350	7746050	6456650	0.879206	6947730	6813890	1.01964
Q8IUX7	Adipocyte enhancer-binding protein 1	AEBP1	130.93	2381500	4103000	3207550	8958650	2644200	14690500	4657150	0	4245300	0	0.879878	4258980	4718590	0.902596
P84095	Rho-related GTP-binding protein RhoG	RHOG	21.308	4455200	4769150	9152900	7467700	6698000	5820050	7162200	3799250	6184500	8658500	0.880452	6508590	6324900	1.02904
Q9UEY8	Gamma-adducin	ADD3	79.154	50649000	45584500	76334500	62829000	63164500	49427000	53054500	76071000	64577500	60738500	0.885331	59712300	60773700	0.982535
O14672	Disintegrin and metalloproteinase domain-containing protein 10	ADAM10	84.141	11455000	5154600	9960750	15425000	10448500	9971950	3169850	11861550	13842000	11780000	0.886573	10488770	10125070	1.03592
Q15019	Septin-2	2013-09-02	41.487	33148500	36016000	33750000	47903500	38796500	35008000	33363000	38460000	44517000	40727500	0.886697	37922900	38415100	0.987187
O60493	Sorting nexin-3	SNX3	18.762	5556900	5839300	2653850	3075600	0	3602000	3689300	0	5646100	3192650	0.890751	3425130	3226010	1.06172
Q9UBQ7	Glyoxylate reductase/hydroxypyruvate reductase	GRHPR	35.668	3176850	7523400	0	7003550	3875400	4173300	3000050	8576400	0	4461400	0.89171	4315840	4042230	1.06769
P08670	Vimentin	VIM	53.651	6879350000	10511000000	11286000000	10937500000	16101000000	8709700000	10686500000	9881400000	11911000000	15809500000	0.896441	11142970000	11399620000	0.977486
P19623	Spermidine synthase	SRM	33.824	2207550	4181200	5063900	4533950	6206950	1732500	5664850	4810100	5476900	5163200	0.896704	4438710	4569510	0.971375
P55209	Nucleosome assembly protein 1-like 1	NAP1L1	45.374	0	5840650	2209650	3559400	5908400	4164900	3513900	1237600	2255650	5486300	0.901333	3503620	3331670	1.05161
P29590	Protein PML	PML	97.55	2585400	0	5355900	10423900	8839100	4233600	6825050	4005000	6201700	4721700	0.906338	5440860	5197410	1.04684
P53621	Coatomer subunit alpha;Xenin;Proxenin	COPA	138.34	0	5712000	4373850	10836200	5058000	3927700	10714000	0	3931000	8843450	0.914162	5196010	5483230	0.947618
Q14203	Dynactin subunit 1	DCTN1	141.69	14592000	14766000	16246500	10842500	15477500	11847000	13410500	20388500	13100000	12197500	0.917318	14384900	14188700	1.01383
O75340	Programmed cell death protein 6	PDCD6	21.868	3350050	6644200	4431200	8560250	8501750	6595950	2832400	5761950	7315450	8234050	0.917704	6297490	6147960	1.02432
P48047	ATP synthase subunit O, mitochondrial	ATP5O	23.277	0	0	0	4877750	0	0	0	0	4214400	0	0.920571	975550	842880	1.1574
P23526	Adenosylhomocysteinase	AHCY	47.716	6815700	6723700	6934850	6193400	3435500	9226050	0	9305700	5532900	6968200	0.921554	6020630	6206570	0.970041
P10909	Clusterin;Clusterin beta chain;Clusterin alpha chain	CLU	52.494	157300000	242950000	130470000	92644000	94734000	164355000	172955000	125330000	147965000	91887000	0.92281	143619600	140498400	1.02222
P35555	Fibrillin-1	FBN1	312.24	18294000	33752500	36295000	47835500	60731000	39037000	45296500	25690000	44242000	46661000	0.923313	39381600	40185300	0.98
Q92841	Probable ATP-dependent RNA helicase DDX17	DDX17	72.371	0	6374500	6210100	10871500	4047500	6335000	7693050	3265100	7186550	3986650	0.924694	5500720	5693270	0.966179
Q96I99	Succinyl-CoA ligase [GDP-forming] subunit beta, mitochondrial	SUCLG2	46.51	0	0	0	1051650	0	0	0	0	917850	0	0.925993	210330	183570	1.14578
P55084	Trifunctional enzyme subunit beta, mitochondrial;3-ketoacyl-CoA thiolase	HADHB	51.294	22315500	14995500	13654500	18416500	15824500	18328500	14597500	16877000	14152000	20338500	0.926484	17041300	16858700	1.01083
P26038	Moesin	MSN	67.819	190525000	183700000	193885000	229330000	194425000	217235000	178490000	182790000	206255000	212320000	0.928061	198373000	199418000	0.99476
P01009	Alpha-1-antitrypsin;Short peptide from AAT	SERPINA1	46.736	165870000	234215000	385810000	99793500	176775000	197630000	348030000	168145000	121200000	198980000	0.928455	212492700	206797000	1.02754
Q13596	Sorting nexin-1	SNX1	59.069	0	0	4845350	2550550	0	0	0	2688250	2652500	2575700	0.931317	1479180	1583290	0.934245
P52566	Rho GDP-dissociation inhibitor 2	ARHGDIB	22.988	3078450	7498450	8764400	5801800	3999750	2577850	8723150	4884250	2129600	9979150	0.931338	5828570	5658800	1.03
Q9Y4G6	Talin-2	TLN2	271.61	0	1884450	0	2304650	1515150	0	0	2529550	0	2813200	0.931414	1140850	1068550	1.06766
P04632	Calpain small subunit 1	CAPNS1	28.315	18929500	17684500	22827000	14839000	17539500	21152000	8783500	23209500	19354500	20558000	0.93288	18363900	18611500	0.986696
Q9UK22	F-box only protein 2	FBXO2	33.327	0	0	0	4892500	3948650	0	0	0	0	8011000	0.933886	1768230	1602200	1.10363
Q14112	Nidogen-2	NID2	151.25	402555000	406400000	323065000	512875000	321545000	386075000	318830000	488975000	461625000	288605000	0.934175	393288000	388822000	1.01149
Q9NVA2	Septin-11	2013-09-11	49.398	2642650	6941150	7342600	7819350	3383700	5977900	0	8345900	7532700	7047150	0.9352	5625890	5780730	0.973214
Q68CZ2	Tensin-3	TNS3	155.26	0	2186300	3716000	0	4447950	0	0	5870800	0	5158350	0.935992	2070050	2205830	0.938445
O76070	Gamma-synuclein	SNCG	13.331	55513000	32055000	26004000	14866500	32132500	69807000	15014000	37451000	10880650	22278500	0.936893	32114200	31086230	1.03307
P35221	Catenin alpha-1	CTNNA1	100.07	19132500	22867500	21754500	17816000	18694500	14452500	18933500	28261000	20767500	16863000	0.939923	20053000	19855500	1.00995
P30740	Leukocyte elastase inhibitor	SERPINB1	42.741	4468600	8639300	10047700	8886400	6448600	2978000	13242500	6525750	7762850	7247900	0.941192	7698120	7551400	1.01943
P27338	Amine oxidase [flavin-containing] B	MAOB	58.762	7194850	2471900	0	7822250	4626200	8162550	0	5224850	2928750	5050550	0.941937	4423040	4273340	1.03503
P21397	Amine oxidase [flavin-containing] A	MAOA	59.681	18396000	0	0	0	0	9515500	0	4906150	0	5357700	0.947825	3679200	3955870	0.930061
O43390	Heterogeneous nuclear ribonucleoprotein R	HNRNPR	70.942	0	8190750	8879500	2920000	8621500	4054250	7706100	3946350	4247150	7991850	0.949215	5722350	5589140	1.02383
Q9H159	Cadherin-19	CDH19	87.001	6149000	0	8812100	15557500	8247100	7007500	0	11275600	12543000	8944400	0.953402	7753140	7954100	0.974735
Q92530	Proteasome inhibitor PI31 subunit	PSMF1	29.816	2214400	1892700	2089950	0	5417450	2268050	2197300	2560250	2464050	2383950	0.954221	2322900	2374720	0.978178
P32455	Interferon-induced guanylate-binding protein 1	GBP1	67.93	0	7929050	11716000	19755000	17125000	7796700	3500000	16063500	14371000	15899000	0.960317	11305010	11526040	0.980823
O75083	WD repeat-containing protein 1	WDR1	66.193	16491500	17895000	19903500	23083000	18640500	28257500	14449000	18108000	18961000	16828000	0.96506	19202700	19320700	0.993893
P40939	Trifunctional enzyme subunit alpha, mitochondrial;Long-chain enoyl-CoA hydratase;Long chain 3-hydroxyacyl-CoA dehydrogenase	HADHA	82.999	45249000	37756500	43079500	48202500	37795000	42708500	44423000	45460500	39724500	39239500	0.966149	42416500	42311200	1.00249
P46783	40S ribosomal protein S10	RPS10	18.898	0	2833400	2582900	8555650	2105900	4088650	2847150	2423050	7109950	0	0.967127	3215570	3293760	0.976261
Q9Y6W5	Wiskott-Aldrich syndrome protein family member 2	WASF2	54.283	0	0	0	0	1255500	0	0	0	1324950	0	0.970582	251100	264990	0.947583
P04843	Dolichyl-diphosphooligosaccharide--protein glycosyltransferase subunit 1	RPN1	68.569	13756000	20363000	19543500	21973000	20374000	20414500	20060500	15501000	22272500	18099500	0.971336	19201900	19269600	0.996487
P10412	Histone H1.4	HIST1H1E	21.865	239670000	303340000	313035000	415355000	262250000	328825000	238445000	304990000	365810000	301290000	0.975963	306730000	307872000	0.996291
P36405	ADP-ribosylation factor-like protein 3	ARL3	20.455	0	0	3568100	1746000	2447200	1491550	0	3331700	1442950	1625450	0.976963	1552260	1578330	0.983483
P05413	Fatty acid-binding protein, heart	FABP3	14.858	1867350	5832850	2808850	2586700	3460250	12643000	0	3540250	0	0	0.977323	3311200	3236650	1.02303
Q07955	Serine/arginine-rich splicing factor 1	SRSF1	27.744	0	9045650	9772450	4242400	4026900	7473500	8254350	4057400	4298150	3292350	0.978326	5417480	5475150	0.989467
P05997	Collagen alpha-2(V) chain	COL5A2	144.91	5096500	26901000	6482750	16879500	11135500	12058000	29385000	11133000	5726000	7589900	0.983891	13299050	13178380	1.00916
Q15436	Protein transport protein Sec23A	SEC23A	86.16	0	2121500	0	2093050	4885900	4492500	4481150	0	0	0	0.986192	1820090	1794730	1.01413
Q16401	26S proteasome non-ATPase regulatory subunit 5	PSMD5	56.195	0	0	0	5393950	0	0	0	0	2852750	2489100	0.993619	1078790	1068370	1.00975
P49821	NADH dehydrogenase [ubiquinone] flavoprotein 1, mitochondrial	NDUFV1	50.817	0	3559100	0	3490650	6832200	0	0	0	11102000	2716450	0.996078	2776390	2763690	1.0046
P40227	T-complex protein 1 subunit zeta	CCT6A	58.024	11869000	10199250	9382950	7125450	9378050	6136550	7634900	10240000	7694350	16270000	0.998327	9590940	9595160	0.99956
