# Supplementary material for: Perineural invasion in pancreatic cancer: proteomic analysis and in vitro modelling
Source: Mol Oncol. 2019 Mar 5;13(5):1075–91. doi: 10.1002/1878-0261.12463 (PMC6487729; doi:10.1002/1878-0261.12463)
Supplement: Supplementary file 10 — Table S5. List of proteins up‐regulated in invaded nerves compared to non‐invaded nerves. FC: fold change. Two‐tailed student's t‐test. [file MOL2-13-1075-s010.xlsx]

## Sheet: Table 2
	Table S5. List of proteins up-regulated in invaded nerves compared to non-invaded nerves. The mean of intensity values from five samples is shown. IN: invaded nerves, NIN: non-invaded nerves. FC: fold change
	Protein ID	Gene name	Protein name	IN	NIN	p value	FC
	Up
	P51659	HSD1784	Peroxisomal multifunctional enzyme type 2	2E+06	0	0
	O00231	PSMD11	6S subunit 11	4E+06	0	0.0001
	P50440	GATM	Glycine amidinotransferase, mitochondrial	2E+06	0	0.0005
	P37802	TAGLN2	Transgelin-2	2E+08	1E+08	0.0008	1.63
	Q14764	MVP	Major vault protein	5E+07	3E+07	0.001	1.44
	P04075	ALDOA	Fructose-bisphosphate aldolase A	2E+08	1E+08	0.0011	1.52
	O95782	AP2A1	AP-2 complex subunit alpha-1	1E+07	9E+06	0.0016	1.34
	P59768	GNG2	Guanine nucleotide-binding protein G subunit gamma-2	2E+07	7E+06	0.0017	2.27
	P38646	HSPA9	Stress-70 protein, mitochondrial	4E+07	3E+07	0.0017	1.53
	Q96FW1	OTUB1	Ubiquitin thioesterase OTUB1	1E+07	1E+07	0.0017	1.37
	P26641	EEF1G	Elongation factor 1-gamma	2E+07	2E+07	0.0022	1.26
	P19367	HK1	Hexokinase-1	5E+07	3E+07	0.0022	1.74
	Q99798	AC02	Aconitate hydratase, mitochondrial	5E+07	4E+07	0.0027	1.38
	P07942	LAM81	Laminin subunit beta-1	7E+08	4E+08	0.0031	1.6
	P07339	CTSD	Cathepsin 0	6E+07	3E+07	0.0037	2.03
	Q9UHQ9	CY85R1	NADH-cytochrome b5 reductase 1	2E+07	1E+07	0.0039	1.96
	P14618	PKM2	Pyruvate kinase isozymes M1/M2	6E+08	4E+08	0.004	1.44
	Q8TAT6	NPLOC4	Nuclear protein localization protein 4 homolog	2E+07	2E+06	0.004	8.12
	P54577	YARS	Tyrosine--tRNA ligase, cytoplasmic	2E+06	3E+05	0.004	7.57
	P61158	ACTR3	Actin-related protein 3	3E+07	2E+07	0.0041	1.25
	Q15233	NONO	Non-POU domain-containing octamer-binding protein	3E+07	2E+07	0.0044	1.27
	P48681	NES	Nestin	4E+08	1E+08	0.0048	3.35
	Q00839	HNRNPU	Heterogeneous nuclear ribonucleoprotein U	3E+07	3E+07	0.005	1.2
	P50479	PDLIM4	PDZ and LIM domain protein 4	4E+07	3E+07	0.0052	1.5
	Q13200	PSMD2	268 proteasome non-ATPase regulatory subunit 2	8E+06	5E+06	0.0054	1.51
	P51149	RAB7A	Ras-related protein Rab-7a	5E+07	4E+07	0.0056	1.23
	P19971	TYMP	Thymidine phosphorylase	6E+07	2E+07	0.0064	2.42
	P13521	SCG2	Secretogranin-2	3E+07	3E+06	0.0064	9.61
	P24043	LAMA2	Laminin subunit alpha-2	5E+08	3E+08	0.0072	1.69
	Q00325	SLC25A3	Phosphate carrier protein, mitochondrial	8E+06	2E+06	0.0072	3.36
	Q96TA1	FAM1298	Niban-like protein 1	3E+07	1E+07	0.0074	1.81
	P00403	MT-C02	Cytochrome c oxidase subunit 2	3E+07	2E+07	0.0074	1.38
	P49368	CCT3	T-complex protein 1 subunit gamma	3E+07	3E+07	0.0075	1.22
	P63104	YWHAZ	14-3-3 protein zeta/delta	3E+08	2E+08	0.0077	1.44
	P21796	VDAC1	Voltage-dependent anion-selective channel protein 1	1E+07	5E+06	0.008	2.4
	Q15240	VGF	Neurosecretory protein VGF	1E+08	3E+07	0.0086	5.15
	P24821	TNC	Tenascin	5E+07	2E+07	0.0088	2.57
	P18085	ARF4	ADP-ribosylation factor 4	2E+07	1E+07	0.0091	1.31
	Q01105	SET	Protein SET	2E+07	2E+07	0.0096	1.19
	O75390	CS	Citrate synthase, mitochondrial	1E+07	1E+07	0.0102	1.32
	P12111	COL6A3	Collagen alpha-3(VI) chain	4E+09	3E+09	0.0107	1.35
	Q9HCJ6	VAT1L	Synaptic vesicle membrane proteinVAT-1homog-like	2E+07	5E+06	0.0111	2.8
	Q14204	DYNC1H1	Cytoplasmic dynein 1 heavy chain 1	3E+08	2E+08	0.0111	1.32
	P31949	S100A11	Protein S100-A11	1E+07	7E+06	0.0112	1.94
	O60831	PRAF2	PRA1 family protein 2	5E+06	3E+06	0.0114	1.88
	P45880	VDAC2	voltage-dependent anion-selective channel protein 2	1E+07	7E+06	0.0118	2.04
	P52272	HNRNPM	Heterogeneous nuclear ribonucleoprotein M	30000000	3E+07	0.0122	1.19
	Q9UHG2	PCSK1N	ProSMS;KEP	3E+07	6E+06	0.0123	4.69
	P54920	NAPA	Alpha-soluble NSFattachment protein	5E+06	2000000	0.0123	2.16
	P11142	HSPA8	Heat shock cognate 71 kDa protein	3E+08	2E+08	0.0123	1.31
	O60506	SYNCRIP	Heterogeneous nuclear ribonucleoprotein O	2E+07	2E+07	0.0125	1.25
	P40926	MDH2	Malate dehydrogenase, mitochondrial	4E+07	3E+07	0.0126	1.47
	Q01484	ANK2	Ankyrin-2	5E+07	2E+07	0.0126	2.06
	P02794	FTH1	Ferritin heavy chain	3E+07	2E+07	0.0131	1.6
	P36543	ATP6V1E1	V-type proton ATPase subunit E 1	9E+06	4E+06	0.0133	2.27
	P63010	AP281	AP-2 complex subunit beta	1E+07	9E+06	0.0141	1.39
	O15075	DCLK1	Serine/threonine-protein kinase DCLK1	4E+06	9E+05	0.0142	4.26
	Q9UI12	ATP6V1H	V-type proton ATPase subunit H	6E+06	3E+06	0.0154	2.24
	P00338	LDHA	L-lactate dehydrogenase A chain	2E+08	2E+08	0.0158	1.24
	P09104	EN02	Gamma-enolase	2E+08	8E+07	0.0167	1.84
	Q00610	CLTC	Clathrin heavy chain 1	2E+08	2E+08	0.0168	1.23
	Q9NTK5	OLA1	Obg-like ATPase 1	3E+06	7E+05	0.0169	3.53
	P49721	PSMB2	Proteasome subunit beta type-2	9E+06	5E+06	0.0171	1.6
	O00429	DNM1L	Dynamin-1-like protein	1E+07	6E+06	0.0174	1.76
	P19338	NCL	Nucleolin	4E+07	4E+07	0.0178	1.18
	P43121	MCAM	Cell surface glycoprotein MUC18	9E+07	7E+07	0.0189	1.35
	P61803	DAD1	Dolichyl-diphosphooligosaccharide protein glycosyltransferase subunit DAD1	4E+06	1E+06	0.019	3.76
	Q15063	POSTN	Periostin	100000000	4E+07	0.0201	3.54
	P61981	YWHAG	14-3-3 protein gamma	9E+07	5E+07	0.0209	1.6
	P78559	MAP1A	Microtubule-associated protein 1A	9E+06	4000000	0.0213	1,93
	P61978	HNRNPK	Heterogeneous nuclear ribonucleoprotein K	1E+08	1E+08	0.0216	1.17
	Q960K1	VPS35	Vacuolar protein sorting-associated protein 35	2E+07	1E+07	0.0222	1.19
	P17174	GOT1	Aspartate aminotransferase, cytoplasmic	2E+07	7E+06	0.0223	2.4
	Q15121	PEA15	Astrocytic phosphoprotein PEA-15	2E+07	1E+07	0.0235	1.4
	P27348	YWHAO	14-3-3 protein theta	5E+07	3E+07	0.0239	1.37
	P61160	ACTR2	Actin-related protein 2	2E+07	2E+07	0.0262	1.19
	P12109	COL6A1	Collagen alpha-1(VI) chain	1E+09	8E+08	0.0268	1.26
	P17096	HMGA1	High mobility group protein HMG- 1/HMG-Y	3E+07	6E+06	0.0271	5.15
	P13473	LAMP2	Lysosome-associated membrane qlycoprotein 2	2E+07	1E+07	0.0275	1.58
	P48163	ME1	NADP-dependent malic enzyme	2E+06	5E+05	0.0289	3.58
	Q9BW30	TPPP3	Tubulin polymerization-promoting protein family member 3	5E+07	3E+07	0.0295	1.45
	Q6PCE3	PGM2L1	Glucose 1,6-bisphosphate synthase	1E+07	8E+06	0.0299	1.85
	P06753	TPM3	Tropomyosin alpha-3 chain	8E+07	6E+07	0.0302	1.3
	P55072	VCP	Transitional endoplasmic reticulum ATPase	1E+08	9E+07	0.0302	1.28
	P21281	ATP6V182	V-type proton ATPase subunit B, brain isoform	4E+07	2E+07	0.0306	1.61
	Q16799	RTN1	Reticulon-1	1E+07	5E+06	0.0307	2.51
	P62857	RPS28	40S ribosomal protein S28	1E+07	1E+07	0.031	1.21
	P17677	GAP43	Neuromodulin	2E+08	9E+07	0.0311	2.14
	O75348	ATP6V1G1	V-type proton ATPase subunit G 1	9E+06	4E+06	0.034	2.09
	O00154	ACOT7	Cytosolic acyl coenzyme A thioester hydrolase	1E+07	4E+06	0.0342	2.75
	Q99623	PHB2	Prohibitin-2	4E+07	3E+07	0.035	1.27
	Q9UJ70	NAGK	N-acetyl-0-glucosamine kinase	1E+07	9E+06	0.0355	1.23
	P11047	LAMC1	Laminin subunit gamma-1	9E+08	7E+08	0.0356	1.32
	P62318	SNRPD3	Small nuclear ribonucleoprotein Sm 03	1E+07	8E+06	0.0363	1.38
	Q9NRW1	RAB6B	Ras-related protein Rab-68	4E+07	2E+07	0.0365	1.84
	P46821	MAP1B	Microtubule-associated protein 1B	4E+08	3E+08	0.0365	1.48
	Q05193	DNM1	Dynamin-1	3E+07	2E+07	0.0368	1.7
	Q15084	PDIA6	Protein disulfide-isomerase A6	4E+07	3E+07	0.0372	1.29
	O60716	CTNND1	Catenin delta-1	3E+06	5E+05	0.0374	6.31
	P12110	COL6A2	Collagen alpha-2(VI) chain	6E+08	5E+08	0.0374	1.3
	Q1KMD3	HNRNPUL2	Heterogeneous nuclear ribonucleoprotein U-like protein 2	2E+06	4E+05	0.0377	4.18
	P31948	STIP1	Stress-induced-phosphoprotein 1	1E+07	9E+06	0.0378	1.44
	P49748	ACADVL	Very long-chain specific acyi-CoA dehydroqenase, mitochondrial	3E+07	2E+07	0.0379	1.25
	P20591	MX1	Interferon-induced GTP-binding protein Mx1	8E+06	2E+06	0.0389	4.07
	P38606	ATP6V1A	V-type proton ATPase catalytic subunit A	6E+07	3E+07	0.039	1.59
	P25789	PSMA4	Proteasome subunit alpha type-4	5E+06	4E+06	0.0397	1.51
	Q14194	CRMP1	Dihydropyrimidinase-related protein 1	7E+06	4E+06	0.039	1.88
	P40121	CAPG	Macrophage-capping protein	1E+07	2E+06	0.0401	5.18
	P50395	GDI2	Rab GOP dissociation inhibitor beta	1E+08	1E+08	0.0409	1.17
	P14543	NID1	Nidogen-1	5E+08	3E+08	0.041	1.44
	Q86Y82	STX12	Syntaxin-12	1E+06	0	0.042
	P62249	RPS16	40S ribosomal protein S16	8E+06	6E+06	0.0426	1.36
	Q9POJ7	KCMF1	E3 ubiquitin-protein ligase KCMF1	335538	0	0.0426
	P59998	ARPC4	Actin-related protein 2/3 complex subunit 4	3E+07	2E+07	0.0427	1.17
	Q02218	OGDH	2-oxoglutarate dehydrogenase, mitochondrial	7E+06	6E+06	0.0428	1.31
	Q02218	TUBB3	Tubulin beta-3 chain	3000000000	2E+09	0.0444	1.31
	P10809	HSPD1	60 kDa heat shock protein, mitochondrial	1E+08	8E+07	0.0445	1.31
	Q08211	DHX9	ATP-dependent RNA helicase A	1E+07	9E+06	0.0449	1.31
	P26373	RPL13	60S ribosomal protein L13	1E+07	1E+07	0.0452	1.21
	P46940	IQGAP1	Ras GTPase-activating-like protein IQGAP1	7E+07	6E+07	0.0463	1.27
	P62937	PPIA	Peptidyl-prolyl cis-trans isomerase A	3E+08	3E+08	0.0483	1.34
	P07437	TUBB	Tubulin beta chain	4E+08	3E+08	0.0485	1.24
	P10599	TXN	Thioredoxin	4E+07	4E+07	0.0489	1.13
	P14314	PRKCSH	Glucosidase 2 subunit beta	3E+07	2E+07	0.0491	1.22
	P18509	ADCYAP1	Pituitary adenylate cyclase-activating polypeptide	7E+06	0	0.0499	1.14
	Down
	P02647	APOA1	Apolipoprotein A-1	200000000	600000000	0.001	0.37
	P04040	CAT	Catalase	30000000	60000000	0.0012	0.42
	P11166	SLC2A1	Solute carrier family 2	7000000	50000000	0.0036	0.16
	P08294	SOD3	Extracellular superoxide dismutase (Cu- Zn]	3000000	10000000	0.0069	0.18
	P30041	PRDX6	Peroxiredoxin-6	70000000	90000000	0.0074	0.81
	P68871	HBB	Hemoglobin subunit beta hemorphin-7	1000000000	8000000000	0.0078	0.19
	P01857	IGHG1	lg gamma-1 chain C region	100000000	300000000	0.0079	0.44
	P02730	SLC4A1	Band 3 anion transport protein	600000	10000000	0.0083	0.04
	P11277	SPTB	Spectrin beta chain, erythrocyte	200000	2000000	0.0098	0.08
	O95865	DDAH2	N(G),N(G)-dimethylarginine dimethylaminohydrolase 2	20000000	30000000	0.0105	0.64
	P30043	BLVRB	Flavin reductase (NADPH)	20000000	40000000	0.0118	0.62
	P23229	ITGA6	lntegrin alpha-6	90000000	100000000	0.013	0.79
	O00159	MY01C	Unconventional myosin-lc	40000000	60000000	0.0142	0.6
	P06727	APOA4	Apolipoprotein A-IV	30000000	70000000	0.015	0.47
	P00918	CA2	Carbonic anhydrase 2	500000	7000000	0.0155	0.07
	P02042	HBD	Hemoglobin subunit delta	10000000	100000000	0.0155	0.1
	O00339	MATN2	Matrilin-2	40000000	50000000	0.0157	0.76
	P69905	HBA1	Hemoglobin subunit alpha	800000000	4000000000	0.0179	0.19
	P32119	PRDX2	Peroxiredoxin-2	50000000	70000000	0.019	0.71
	P01834	IGKC	lg kappa chain C region	70000000	200000000	0.0202	0.38
	P12429	ANXA3	Annexin A3	8000000	10000000	0.0231	0.56
	P00915	CA1	Carbonic anhydrase 1	7000000	40000000	0.0232	0.17
	P00450	CP	Ceruloplasmin	20000000	50000000	0.024	0.44
	P02790	HPX	Hemopexin	50000000	90000000	0.0266	0.5
	Q15631	TSN	Translin	3000000	7000000	0.0287	0.45
	Q9BZQ8	FAM129A	Protein Niban	4000000	7000000	0.0287	0.66
	P02787	TF	Serotransferrin	100000000	200000000	0.0293	0.52
	P08107	HSPA1A	Heat shock 70 kDa protein 1A/1B	100000000	100000000	0.0318	0.76
	Q96AC1	FERMT2	Fermitin family homolog 2	10000000	20000000	0.0321	0.53
	Q9NZN4	EHD2	EH domain-containing protein 2	7000000	50000000	0.0347	0.14
	P00747	PLG	Plasminogen	7000000	20000000	0.0357	0.36
	O43175	PHGDH	0-3-phosphoglycerate dehydrogenase	7000000	10000000	0.0357	0.65
	P05156	CFI	Complement factor I	1000000	7000000	0.0368	0.16
	Q14624	ITIH4	Inter-alpha-trypsin inhibitor heavy chain H4	20000000	40000000	0.04	0.51
	Q01118	SCN7A	Sodium channel protein type 7 subunit alpha	4000000	20000000	0.0408	0.23
	P16144	ITGB4	lntegrin beta-4	100000000	100000000	0.0422	0.76
	P04271	S100B	Protein S100-B	100000000	200000000	0.0457	0.51
	P01008	SERPINC1	Antithrombin-Ill	10000000	20000000	0.048	0.62
	P11532	DMD	Dystrophin	40000000	60000000	0.0482	0.68
	P13591	NCAM1	Neural cell adhesion molecule 1	40000000	60000000	0.0482	0.63
	P01019	AGT	Angiotensinogen	5000000	10000000	0.0492	0.54
	P05546	SERPIND1	Heparin cofactor 2	2000000	7000000	0.0493	0.3
